# Supplementary material for: Hsc70 Contributes to Cancer Cell Survival by Preventing Rab1A Degradation under Stress Conditions
Source: PLoS One. 2014 May 6;9(5):e96785. doi: 10.1371/journal.pone.0096785 (PMC4011886; doi:10.1371/journal.pone.0096785)
Supplement: Table S1 — Raw data list of the Hsc70 interactome. (A–C) This table includes all identified proteins with >47% confidence. These data constitute the unprocessed protein data output file of ProteinPilot. (D) This table contains the identified proteins of the Hsc70 interactome with a ProteinPilot unused score above 1.3, which is equivalent to a protein confidence level greater than 95%, and corresponds to Fig. 2B. Blue filled cells indicate the detected conditions. (XLS) [file pone.0096785.s003.xls]

## Sheet: > 66% confidence
Table S1
(A) Vehicle
N	Unused	Total	% Cov	% Cov (95)	Accession #	Name
1	22.88	22.88	93.2	24.4	gi|119395750	keratin, type II cytoskeletal 1
2	22.68	22.68	60.4	5.3	gi|154146262	IgGFc-binding protein precursor
3	20.92	20.92	75.5	30.6	gi|5174735	tubulin beta-4B chain
4	20.69	20.69	88	48.8	gi|4501887	actin, cytoplasmic 2
5	17.88	17.88	98.9	41.6	gi|66392203	NME1-NME2 protein
6	17.21	17.21	98	22.4	gi|50345984	ATP synthase subunit alpha, mitochondrial isoform a precursor
7	16.05	16.05	92	21.3	gi|41399285	60 kDa heat shock protein, mitochondrial
8	16.05	16.05	98	36.7	gi|50845388	annexin A2 isoform 1
9	15.19	15.19	97.1	14.6	gi|5729877	heat shock cognate 71 kDa protein isoform 1
10	14.1	14.1	84.3	20.4	gi|55956899	keratin, type I cytoskeletal 9
11	14.01	14.01	88.4	38.8	gi|7669492	glyceraldehyde-3-phosphate dehydrogenase isoform 1
12	12.55	12.55	77.4	24.4	gi|57013276	tubulin alpha-1B chain
13	12.47	12.47	92.6	24.4	gi|342187211	fructose-bisphosphate aldolase A isoform 2
14	12.4	12.4	66.8	17	gi|195972866	keratin, type I cytoskeletal 10
15	11.97	11.97	82.7	8.9	gi|21361370	glycogen phosphorylase, brain form
16	11.79	11.79	76.2	15.8	gi|4503471	elongation factor 1-alpha 1
17	11.22	11.22	68.5	40.2	gi|23110942	proteasome subunit alpha type-5 isoform 1
18	10.54	10.54	90.6	21.5	gi|156071459	ADP/ATP translocase 2
19	10.43	10.43	87.9	13.6	gi|34147630	elongation factor Tu, mitochondrial precursor
20	10.03	10.03	77.7	16.4	gi|32189394	ATP synthase subunit beta, mitochondrial precursor
21	9.52	9.52	70	16.8	gi|5031973	protein disulfide-isomerase A6 precursor
22	9.4	9.4	100	35.4	gi|4502203	ADP-ribosylation factor 3
23	9.13	9.13	85.1	27.8	gi|4506189	proteasome subunit alpha type-7
24	8.03	8.03	77.2	22.4	gi|4506179	proteasome subunit alpha type-1 isoform 2
25	7.03	9.31	94.2	7.4	gi|47132620	keratin, type II cytoskeletal 2 epidermal
26	6.6	6.6	92.4	5.5	gi|332164775	pyruvate kinase isozymes M1/M2 isoform c
27	6.6	6.6	78.2	3.8	gi|189458819	transferrin receptor protein 1
28	6.59	6.59	87.3	12.2	gi|4505763	phosphoglycerate kinase 1
29	6.51	7.6	90.4	8.1	gi|24234688	stress-70 protein, mitochondrial precursor
30	6.3	6.3	77.4	9.4	gi|4503571	alpha-enolase isoform 1
31	6.17	6.17	83.1	10.4	gi|21735621	malate dehydrogenase, mitochondrial precursor
32	6	6	55.1	23.1	gi|4506181	proteasome subunit alpha type-2
33	5.97	5.97	45.2	14.7	gi|410170220	PREDICTED: putative trypsin-6 isoform 2
34	5.71	5.72	80.9	7.2	gi|15431310	keratin, type I cytoskeletal 14
35	5.54	5.54	73.8	31.7	gi|4759160	small nuclear ribonucleoprotein Sm D3
36	4.94	6.96	92.8	5	gi|16507237	78 kDa glucose-regulated protein precursor
37	4.94	4.94	60.9	2.5	gi|4502027	serum albumin preproprotein
38	4.74	4.74	56.6	16.6	gi|22538465	proteasome subunit beta type-3
39	4.7	4.7	83.9	16.1	gi|4506185	proteasome subunit alpha type-4 isoform 1
40	4.69	4.69	84.4	3.9	gi|4503607	electron transfer flavoprotein subunit alpha, mitochondrial isoform a
41	4.47	4.47	87.5	8.6	gi|260099723	L-lactate dehydrogenase A chain isoform 3
42	4.45	4.45	74.7	14.5	gi|4506193	proteasome subunit beta type-1
43	4.2	4.2	87.7	16.7	gi|4759270	translin isoform 1
44	4.2	4.2	93.5	9.5	gi|4506195	proteasome subunit beta type-2 isoform 1
45	4.11	4.11	70.5	8.7	gi|7705855	estradiol 17-beta-dehydrogenase 12
46	4.08	4.08	77.1	14.8	gi|4504183	glutathione S-transferase P
47	3.98	3.98	63.8	12.6	gi|23110944	proteasome subunit alpha type-6
48	3.51	3.51	84.1	3	gi|12025678	alpha-actinin-4
49	2.94	2.94	84.1	2.6	gi|431822403	heat shock protein HSP 90-beta isoform a
50	2.83	2.83	98.7	6.1	gi|4507125	small nuclear ribonucleoprotein-associated proteins B and B' isoform B
51	2.8	2.8	84.6	4.3	gi|77812678	inorganic pyrophosphatase 2, mitochondrial isoform 2 precursor
52	2.55	2.55	66.1	1.5	gi|40255119	ras and EF-hand domain-containing protein
53	2.51	2.51	60.1	3.6	gi|35493916	dolichyl-diphosphooligosaccharide--protein glycosyltransferase subunit 2 isoform 1 precursor
54	2.41	2.41	45.7	3.5	gi|4507521	transketolase isoform 1
55	2.41	2.41	50.4	9.6	gi|4505185	macrophage migration inhibitory factor
56	2.36	2.36	76.7	3.9	gi|47132595	phosphate carrier protein, mitochondrial isoform b precursor
57	2.34	2.34	74.2	4.6	gi|50592988	cytochrome b-c1 complex subunit 2, mitochondrial precursor
58	2.29	5.21	84.2	2	gi|155969697	keratin, type II cytoskeletal 6C
59	2.21	2.21	87.1	3.9	gi|21389315	tricarboxylate transport protein, mitochondrial isoform a precursor
60	2.18	2.18	71	5.5	gi|4506183	proteasome subunit alpha type-3 isoform 1
61	2.14	2.14	62.6	6.7	gi|41327741	protein ETHE1, mitochondrial
62	2.1	2.1	53.6	9.1	gi|83715985	3-hydroxyacyl-CoA dehydrogenase type-2 isoform 2
63	2.09	2.09	71	2	gi|5032093	neutral amino acid transporter B(0) isoform 1
64	2.09	2.09	57.9	6.5	gi|5453555	GTP-binding nuclear protein Ran
65	2.02	2.02	76.3	10.3	gi|4506713	ubiquitin-40S ribosomal protein S27a precursor
66	2.02	2.02	66.9	5.9	gi|226958412	isovaleryl-CoA dehydrogenase, mitochondrial isoform 1 precursor
67	2.01	2.01	61.5	4	gi|23618867	sideroflexin-1
68	2	14.96	86.4	35	gi|38045913	nucleoside diphosphate kinase A isoform a
69	2	2	82.8	2.8	gi|21361176	retinal dehydrogenase 1
70	2	2	72.6	5	gi|13489087	leukocyte elastase inhibitor
71	2	2	66	2.8	gi|73486658	aspartate aminotransferase, mitochondrial precursor
72	2	2	76.6	5	gi|219842317	glutathione S-transferase kappa 1 isoform b
73	2	2	71.4	8.4	gi|62244044	OCIA domain-containing protein 2 isoform 1
74	1.96	1.96	93.2	9.7	gi|77539758	histone H4
75	1.89	1.89	61.3	8.8	gi|4502227	ADP-ribosylation factor-like protein 1
76	1.73	1.73	79.4	1.8	gi|4557235	very long-chain specific acyl-CoA dehydrogenase, mitochondrial isoform 1 precursor
77	1.72	1.72	76.5	2.2	gi|48526509	mitochondrial import inner membrane translocase subunit TIM50
78	1.71	8	74.5	14.3	gi|4501881	actin, alpha skeletal muscle
79	1.7	1.7	54.6	3.6	gi|23308577	D-3-phosphoglycerate dehydrogenase
80	1.64	1.64	64.3	0	gi|75677365	dynein heavy chain 2, axonemal
81	1.61	1.61	91.5	5.5	gi|10863927	peptidyl-prolyl cis-trans isomerase A
82	1.52	1.52	47.5	2.3	gi|387157878	nuclear factor NF-kappa-B p100 subunit isoform b
83	1.49	5.01	27.1	8.1	gi|4506145	trypsin-1 preproprotein
84	1.48	1.48	59.3	5	gi|4505591	peroxiredoxin-1
85	1.41	1.41	75.3	3.2	gi|4504031	GDP-mannose 4,6 dehydratase isoform 1
86	1.4	1.4	59.5	3.2	gi|193211616	protein NipSnap homolog 1 isoform 1
87	1.3	1.3	64.9	4.4	gi|50301238	glutathione reductase, mitochondrial isoform 1 precursor
88	1.24	1.24	58.3	0	gi|5902016	reticulon-4 isoform C
89	1.24	1.24	54.5	0	gi|5453712	galectin-4
90	1.12	1.12	31	0	gi|7656967	cadherin EGF LAG seven-pass G-type receptor 1 precursor
91	1.01	5.19	73.1	2.4	gi|410171728	PREDICTED: POTE ankyrin domain family member I
92	1	1	78.9	0	gi|10190736	uncharacterized protein C3orf14
93	0.99	4.03	91.4	1.9	gi|119395754	keratin, type II cytoskeletal 5
94	0.95	0.95	70.9	0	gi|389565483	programmed cell death protein 6 isoform 2
95	0.91	0.91	74.5	0	gi|311893396	ATP5J2-PTCD1 fusion protein
96	0.86	0.86	100	0	gi|5902102	small nuclear ribonucleoprotein Sm D1
97	0.82	0.82	70.8	0	gi|375493532	maternal embryonic leucine zipper kinase isoform 2
98	0.81	0.81	77.4	0	gi|390608669	prohibitin-2 isoform 3
99	0.8	0.8	72.2	0	gi|4506201	proteasome subunit beta type-5 isoform 1
100	0.8	0.8	67.2	0	gi|224589127	transmembrane protein 33
101	0.75	0.75	51.6	0	gi|9951915	adenosylhomocysteinase isoform 1
102	0.75	0.75	54.1	0	gi|4557237	acetyl-CoA acetyltransferase, mitochondrial precursor
103	0.75	0.75	52.2	0	gi|33695109	rab9 effector protein with kelch motifs isoform a
104	0.74	0.74	24.8	0	gi|255308875	7-dehydrocholesterol reductase
105	0.72	4.36	74.6	2.5	gi|24430192	keratin, type I cytoskeletal 16
106	0.68	0.68	50.4	0	gi|5031863	galectin-3-binding protein precursor
107	0.68	0.68	73.3	0	gi|15055541	fibroblast growth factor 1 isoform 2 precursor
108	0.66	0.66	43.2	0	gi|150170718	zinc finger protein 292
109	0.66	0.66	56.1	0	gi|166795299	solute carrier family 2, facilitated glucose transporter member 1
110	0.62	0.62	43.6	0	gi|21361657	protein disulfide-isomerase A3 precursor
111	0.62	0.62	52.4	0	gi|83367083	cytochrome b-c1 complex subunit 8
112	0.52	0.52	61.5	0	gi|6005942	transitional endoplasmic reticulum ATPase
113	0.52	0.52	53.5	0	gi|124028527	myotubularin-related protein 10
114	0.5	0.5	61.3	0	gi|225703106	tudor domain-containing protein 3 isoform 1
115	0.49	16.34	64.5	25.2	gi|4507729	tubulin beta-2A chain
116	0.49	1.88	93	4.5	gi|106507164	ras-related protein Rab-12
117	0.48	0.48	47.4	0	gi|4507133	small nuclear ribonucleoprotein G
118	0.47	0.47	46.9	0	gi|32130516	nuclear export mediator factor NEMF
119	0.47	0.47	52.4	0	gi|117606360	PH and SEC7 domain-containing protein 3 isoform a
120	0.47	0.47	37.1	0	gi|33457336	interferon regulatory factor 2-binding protein-like
121	0.47	0.47	94.6	0	gi|371872778	transmembrane and coiled-coil domain-containing protein 1 isoform b
(B) Serum depletion
N	Unused	Total	% Cov	% Cov (95)	Accession #	Name
1	19.88	19.88	88.8	21.1	gi|119395750	keratin, type II cytoskeletal 1
2	18.15	18.15	90.1	42.9	gi|4501885	actin, cytoplasmic 1
3	17.22	17.22	73	25.5	gi|29788785	tubulin beta chain
4	16.53	16.53	100	39.7	gi|66392203	NME1-NME2 protein
5	14.36	14.36	81.6	13.8	gi|170296790	trypsin-3 isoform 1 preproprotein
6	13.93	13.93	88.1	15.6	gi|5729877	heat shock cognate 71 kDa protein isoform 1
7	13.17	13.17	96.6	31.5	gi|156071459	ADP/ATP translocase 2
8	12.59	12.59	77.2	21.3	gi|57013276	tubulin alpha-1B chain
9	11.67	11.67	77	21.6	gi|5031973	protein disulfide-isomerase A6 precursor
10	11.56	11.56	68.3	5.1	gi|4502027	serum albumin preproprotein
11	10.65	10.65	59	1.3	gi|154146262	IgGFc-binding protein precursor
12	10.21	10.21	86.4	13.6	gi|50345984	ATP synthase subunit alpha, mitochondrial isoform a precursor
13	10.12	10.12	87.1	32.3	gi|4506189	proteasome subunit alpha type-7
14	10.04	10.04	82.5	15.5	gi|41399285	60 kDa heat shock protein, mitochondrial
15	9.99	9.99	71.6	13.4	gi|4503471	elongation factor 1-alpha 1
16	9.83	9.83	91.2	21.7	gi|4557305	fructose-bisphosphate aldolase A isoform 1
17	8.62	8.62	83	20	gi|7669492	glyceraldehyde-3-phosphate dehydrogenase isoform 1
18	7.39	7.39	95.6	16.1	gi|4503571	alpha-enolase isoform 1
19	7.38	9.08	86.7	9.5	gi|16507237	78 kDa glucose-regulated protein precursor
20	7.24	7.24	87.8	19.9	gi|4502203	ADP-ribosylation factor 3
21	7.16	7.16	82.9	10.8	gi|195972866	keratin, type I cytoskeletal 10
22	6.54	6.54	66.6	8	gi|55956899	keratin, type I cytoskeletal 9
23	6.21	6.21	94.4	11.2	gi|50845388	annexin A2 isoform 1
24	6.14	6.14	84.9	4.3	gi|4505763	phosphoglycerate kinase 1
25	6.04	6.04	80.5	2.8	gi|21361370	glycogen phosphorylase, brain form
26	5.62	5.62	81	5	gi|332164775	pyruvate kinase isozymes M1/M2 isoform c
27	5.53	5.53	64.7	22	gi|23110942	proteasome subunit alpha type-5 isoform 1
28	5.34	5.34	81.3	5.3	gi|32189394	ATP synthase subunit beta, mitochondrial precursor
29	4.98	4.98	86.2	14.3	gi|4504183	glutathione S-transferase P
30	4.82	4.82	69.7	14.1	gi|4506181	proteasome subunit alpha type-2
31	4.68	4.68	90.4	7.8	gi|4503607	electron transfer flavoprotein subunit alpha, mitochondrial isoform a
32	4.59	4.59	92.3	6.1	gi|4506185	proteasome subunit alpha type-4 isoform 1
33	4.55	4.55	99.2	24.6	gi|4759160	small nuclear ribonucleoprotein Sm D3
34	4.53	4.53	89.1	16.9	gi|4506195	proteasome subunit beta type-2 isoform 1
35	4.48	4.48	85.1	2.9	gi|12025678	alpha-actinin-4
36	4.25	6.6	90	3.6	gi|47132620	keratin, type II cytoskeletal 2 epidermal
37	4.17	7.04	66	14.7	gi|410170220	PREDICTED: putative trypsin-6 isoform 2
38	3.75	3.75	83.6	3.2	gi|189458819	transferrin receptor protein 1
39	3.64	3.64	53.9	12.7	gi|4759270	translin isoform 1
40	3.5	3.5	83.7	4.2	gi|34147630	elongation factor Tu, mitochondrial precursor
41	3.43	3.43	75.5	5.8	gi|4506193	proteasome subunit beta type-1
42	3.36	3.36	66.5	8.4	gi|23618867	sideroflexin-1
43	3.21	3.21	89.6	7.4	gi|23110935	proteasome subunit alpha type-1 isoform 1
44	3.17	3.17	82	3.9	gi|47132595	phosphate carrier protein, mitochondrial isoform b precursor
45	2.97	2.97	75.6	0	gi|22538465	proteasome subunit beta type-3
46	2.89	2.89	69.4	5.6	gi|23110939	proteasome subunit alpha type-3 isoform 2
47	2.86	2.86	61.4	0	gi|388998877	titin isoform IC
48	2.28	2.28	50	3.8	gi|21735621	malate dehydrogenase, mitochondrial precursor
49	2.24	2.24	72.5	4.8	gi|21361657	protein disulfide-isomerase A3 precursor
50	2.1	2.1	67	5	gi|219842317	glutathione S-transferase kappa 1 isoform b
51	2.09	2.09	44.5	1.7	gi|431822408	heat shock protein HSP 90-beta isoform c
52	2.01	2.01	50.3	1.1	gi|24431935	reticulon-4 isoform A
53	2.01	2.01	91.2	7.3	gi|371872778	transmembrane and coiled-coil domain-containing protein 1 isoform b
54	2	14.3	86.4	35	gi|38045913	nucleoside diphosphate kinase A isoform a
55	2	2	51.4	3.2	gi|66933005	calnexin precursor
56	2	2	44.2	2	gi|5032093	neutral amino acid transporter B(0) isoform 1
57	2	2	90.2	6.7	gi|41327741	protein ETHE1, mitochondrial
58	2	2	58.8	15.3	gi|349732256	thioredoxin isoform 2
59	2	2	98.7	15.8	gi|4507133	small nuclear ribonucleoprotein G
60	1.87	1.87	76.1	5.4	gi|4758988	ras-related protein Rab-1A isoform 1
61	1.82	1.82	80.5	5.3	gi|23110944	proteasome subunit alpha type-6
62	1.81	1.81	58.9	2	gi|209413738	dolichyl-diphosphooligosaccharide--protein glycosyltransferase subunit 2 isoform 2 precursor
63	1.79	1.79	56.9	3	gi|20070125	protein disulfide-isomerase precursor
64	1.71	1.71	82.6	6.6	gi|4502303	ATP synthase subunit O, mitochondrial precursor
65	1.66	1.66	80.8	5.2	gi|226529917	triosephosphate isomerase isoform 2
66	1.59	1.63	88.8	0	gi|24234688	stress-70 protein, mitochondrial precursor
67	1.44	1.44	70.3	1	gi|238624188	diffuse panbronchiolitis critical region protein 1 precursor
68	1.4	1.4	72.8	3.6	gi|18379349	synaptic vesicle membrane protein VAT-1 homolog
69	1.3	1.3	74.6	7.7	gi|4502227	ADP-ribosylation factor-like protein 1
70	1.28	1.28	61.4	0	gi|150418007	E3 SUMO-protein ligase RanBP2
71	1.23	1.23	58.5	0	gi|7427519	DNA replication licensing factor MCM6
72	1.22	1.22	65.5	0	gi|22538467	proteasome subunit beta type-4
73	1.15	1.15	98.9	0	gi|389565483	programmed cell death protein 6 isoform 2
74	1.12	1.13	63.4	0	gi|115527082	myosin-1
75	1.12	1.12	65.6	0	gi|289547556	junction-mediating and -regulatory protein
76	1.12	1.12	45.2	0	gi|5453886	serpin I2 precursor
77	1.1	1.1	57.9	0	gi|224589127	transmembrane protein 33
78	0.96	0.96	93.2	0	gi|77539758	histone H4
79	0.9	1.02	48.8	0	gi|55770834	centromere protein F
80	0.89	17.01	76.6	25.4	gi|5174735	tubulin beta-4B chain
81	0.89	0.89	51.4	0	gi|311893396	ATP5J2-PTCD1 fusion protein
82	0.89	0.89	42.2	0	gi|28274709	zinc finger X-linked protein ZXDA
83	0.85	0.85	61.1	0	gi|270288802	regulating synaptic membrane exocytosis protein 1 isoform 4
84	0.85	0.85	57.9	0	gi|260099723	L-lactate dehydrogenase A chain isoform 3
85	0.83	4.1	90.3	5.4	gi|156071462	ADP/ATP translocase 3
86	0.81	0.93	40.7	0	gi|122937211	proteasome-associated protein ECM29 homolog
87	0.8	9.64	87.5	25	gi|410169889	PREDICTED: nucleoside diphosphate kinase B-like
88	0.8	0.8	67.2	0	gi|5032287	dystrophin Dp427p1 isoform
89	0.76	3.59	86.1	6.1	gi|4502205	ADP-ribosylation factor 4
90	0.75	0.75	43.1	0	gi|302699247	eukaryotic translation initiation factor 4 gamma 1 isoform 6
91	0.74	0.74	53.2	0	gi|5453555	GTP-binding nuclear protein Ran
92	0.72	0.72	62.2	0	gi|221136814	coiled-coil domain-containing protein 154
93	0.7	2.91	91.6	2	gi|194248072	heat shock 70 kDa protein 1A/1B
94	0.7	0.7	55.9	0	gi|343962591	zinc finger protein 161 homolog
95	0.66	0.7	41.8	0	gi|5454016	oxygen-regulated protein 1
96	0.65	0.73	35.9	0	gi|74959747	Fanconi anemia group M protein
97	0.64	0.64	61.6	0	gi|193211616	protein NipSnap homolog 1 isoform 1
98	0.62	7.44	74.5	15.1	gi|4501881	actin, alpha skeletal muscle
99	0.59	0.59	32.1	0	gi|87239981	tankyrase-1
100	0.57	0.58	60.9	0	gi|24430192	keratin, type I cytoskeletal 16
101	0.56	0.56	36.5	0	gi|41281981	TIR domain-containing adapter molecule 1
102	0.54	0.54	49.7	0	gi|47458825	UPF0536 protein C12orf66
103	0.52	0.52	58.2	0	gi|44889475	DENN domain-containing protein 5A isoform 1
104	0.48	0.48	56	0	gi|19923315	serine hydroxymethyltransferase, mitochondrial isoform 1 precursor
105	0.47	0.47	69.1	0	gi|410173212	PREDICTED: putative NPIP-like protein LOC100132247-like
106	0.47	0.47	36.8	0	gi|19557691	surfeit locus protein 4
(C) 5-fluorouracil
N	Unused	Total	% Cov	% Cov (95)	Accession #	Name
1	23.97	23.97	79.1	41.6	gi|5174735	tubulin beta-4B chain
2	19.02	19.02	89.6	37.9	gi|4501885	actin, cytoplasmic 1
3	18.96	18.96	85.1	19.6	gi|119395750	keratin, type II cytoskeletal 1
4	17.03	17.03	75.8	29.9	gi|57013276	tubulin alpha-1B chain
5	16.9	16.9	58.7	5.8	gi|154146262	IgGFc-binding protein precursor
6	16.71	16.71	85.9	17.2	gi|50345984	ATP synthase subunit alpha, mitochondrial isoform a precursor
7	15.59	15.59	95.4	13.6	gi|5729877	heat shock cognate 71 kDa protein isoform 1
8	15.1	15.1	99.3	41.2	gi|66392203	NME1-NME2 protein
9	14.77	14.77	92.8	22	gi|41399285	60 kDa heat shock protein, mitochondrial
10	13.52	13.52	88.7	8.7	gi|21361370	glycogen phosphorylase, brain form
11	13.26	13.26	90.5	26	gi|4503471	elongation factor 1-alpha 1
12	12.39	12.39	86.6	27.5	gi|342187211	fructose-bisphosphate aldolase A isoform 2
13	12.37	12.37	96.1	34.6	gi|7669492	glyceraldehyde-3-phosphate dehydrogenase isoform 1
14	12.02	12.02	88	27.7	gi|50845388	annexin A2 isoform 1
15	9.97	9.97	74.1	10.1	gi|195972866	keratin, type I cytoskeletal 10
16	9.92	12.53	91.9	11.2	gi|16507237	78 kDa glucose-regulated protein precursor
17	9.44	9.44	82.3	29.8	gi|66879664	ADP-ribosylation factor 1
18	9.01	9.01	74.1	13.4	gi|34147630	elongation factor Tu, mitochondrial precursor
19	8.65	8.65	99.3	24.2	gi|156071459	ADP/ATP translocase 2
20	8.17	8.17	90	6.8	gi|189458819	transferrin receptor protein 1
21	8.09	8.09	97.6	26.6	gi|4506189	proteasome subunit alpha type-7
22	7.98	7.98	77.4	11.4	gi|55956899	keratin, type I cytoskeletal 9
23	7.98	7.98	83	8.1	gi|4506145	trypsin-1 preproprotein
24	7.93	7.93	81.7	19.2	gi|21735621	malate dehydrogenase, mitochondrial precursor
25	7.87	7.87	76.3	27	gi|23110942	proteasome subunit alpha type-5 isoform 1
26	7.62	7.62	84.7	31.4	gi|4506185	proteasome subunit alpha type-4 isoform 1
27	6.97	6.97	87.4	23.8	gi|23110935	proteasome subunit alpha type-1 isoform 1
28	6.87	6.91	85.7	6.3	gi|24234688	stress-70 protein, mitochondrial precursor
29	6.85	6.85	93.3	6.2	gi|4505763	phosphoglycerate kinase 1
30	6.76	6.76	93.2	7.5	gi|33286418	pyruvate kinase isozymes M1/M2 isoform a
31	6.51	7.52	67.1	7.9	gi|170296790	trypsin-3 isoform 1 preproprotein
32	6.3	6.3	84.5	7.8	gi|32189394	ATP synthase subunit beta, mitochondrial precursor
33	6.2	6.2	74.1	6.3	gi|431822408	heat shock protein HSP 90-beta isoform c
34	6.09	6.09	88.6	6.8	gi|5031973	protein disulfide-isomerase A6 precursor
35	5.72	5.72	68.7	12.6	gi|23110944	proteasome subunit alpha type-6
36	4.29	4.29	62.1	4.8	gi|4507521	transketolase isoform 1
37	4.21	4.21	76.1	17.1	gi|4506181	proteasome subunit alpha type-2
38	4.04	4.04	83.9	6.2	gi|4503571	alpha-enolase isoform 1
39	4.04	4.04	77.1	14.3	gi|4504183	glutathione S-transferase P
40	4.02	4.02	81.5	6.9	gi|6031192	phosphate carrier protein, mitochondrial isoform a precursor
41	4	6.74	88.6	5.5	gi|47132620	keratin, type II cytoskeletal 2 epidermal
42	4	4	65.3	9.6	gi|5453712	galectin-4
43	4	4	68.7	17.4	gi|4505185	macrophage migration inhibitory factor
44	3.93	3.93	94.4	24.6	gi|4759160	small nuclear ribonucleoprotein Sm D3
45	3.73	3.73	86.5	8.7	gi|7705855	estradiol 17-beta-dehydrogenase 12
46	3.63	3.63	77.6	5.8	gi|4506193	proteasome subunit beta type-1
47	3.22	3.22	79.1	9.5	gi|4506195	proteasome subunit beta type-2 isoform 1
48	3.05	3.05	78.7	6.9	gi|4503607	electron transfer flavoprotein subunit alpha, mitochondrial isoform a
49	2.52	2.52	85.3	5.6	gi|83715985	3-hydroxyacyl-CoA dehydrogenase type-2 isoform 2
50	2.4	2.4	57.7	2.8	gi|4502197	E3 ubiquitin-protein ligase TRIM23 isoform alpha
51	2.17	2.17	66.7	5.5	gi|4506183	proteasome subunit alpha type-3 isoform 1
52	2.15	2.15	69.3	7.8	gi|4758988	ras-related protein Rab-1A isoform 1
53	2.12	2.12	58.4	6.2	gi|207028494	L-lactate dehydrogenase A chain isoform 2
54	2.06	2.06	78.3	2.2	gi|48526509	mitochondrial import inner membrane translocase subunit TIM50
55	2.05	2.05	56.5	3.8	gi|5174529	S-adenosylmethionine synthase isoform type-2
56	2.02	2.02	86.6	10.9	gi|5902102	small nuclear ribonucleoprotein Sm D1
57	2.02	2.02	52.5	4	gi|23618867	sideroflexin-1
58	2.01	2.01	81.9	4.6	gi|50592988	cytochrome b-c1 complex subunit 2, mitochondrial precursor
59	2.01	2.01	48.8	3.6	gi|35493916	dolichyl-diphosphooligosaccharide--protein glycosyltransferase subunit 2 isoform 1 precursor
60	2	12.18	89.8	35	gi|38045913	nucleoside diphosphate kinase A isoform a
61	2	4.04	88.9	9.7	gi|156071462	ADP/ATP translocase 3
62	2	2	45.6	1.1	gi|24431935	reticulon-4 isoform A
63	2	2	85.9	2.3	gi|4504327	trifunctional enzyme subunit beta, mitochondrial precursor
64	2	2	65	3	gi|5031571	actin-related protein 2 isoform b
65	2	2	49.3	3.2	gi|66933005	calnexin precursor
66	2	2	59.1	8.3	gi|22538467	proteasome subunit beta type-4
67	2	2	39.2	2	gi|5032093	neutral amino acid transporter B(0) isoform 1
68	2	2	89.8	7.3	gi|371872778	transmembrane and coiled-coil domain-containing protein 1 isoform b
69	2	2	62.1	14.6	gi|51479156	ATP synthase subunit g, mitochondrial
70	1.92	1.92	75.9	5.1	gi|5453555	GTP-binding nuclear protein Ran
71	1.76	1.76	75.6	0	gi|4557235	very long-chain specific acyl-CoA dehydrogenase, mitochondrial isoform 1 precursor
72	1.73	1.73	69.2	2	gi|109389365	glucose-6-phosphate 1-dehydrogenase isoform a
73	1.71	1.71	84.3	3.8	gi|374717343	tricarboxylate transport protein, mitochondrial isoform b
74	1.67	1.67	75.2	6	gi|4504483	hypoxanthine-guanine phosphoribosyltransferase
75	1.62	1.62	81.5	0	gi|301129161	exonuclease 3'-5' domain-containing protein 2 isoform 1
76	1.52	23.36	79.3	37.8	gi|29788785	tubulin beta chain
77	1.52	1.52	87.8	10.3	gi|4506713	ubiquitin-40S ribosomal protein S27a precursor
78	1.4	1.4	68.7	4.6	gi|21361176	retinal dehydrogenase 1
79	1.38	1.38	50.2	0	gi|22538465	proteasome subunit beta type-3
80	1.22	1.22	68.8	0	gi|19923315	serine hydroxymethyltransferase, mitochondrial isoform 1 precursor
81	1.15	7.67	57.9	8.1	gi|410170218	PREDICTED: putative trypsin-6 isoform 1
82	0.91	0.91	61.6	0	gi|21327715	transcription elongation regulator 1 isoform 1
83	0.87	0.87	60	0	gi|65506891	4F2 cell-surface antigen heavy chain isoform c
84	0.87	0.87	70.8	0	gi|13899342	mitochondrial glutamate carrier 2
85	0.86	0.86	68.9	0	gi|266453619	6-phosphofructokinase, muscle type isoform 1
86	0.86	0.86	79.8	0	gi|5031977	nicotinamide phosphoribosyltransferase precursor
87	0.85	0.85	43.3	0	gi|40317628	thrombospondin-2 precursor
88	0.77	0.77	74.1	0	gi|24430190	keratin, type I cytoskeletal 15
89	0.75	0.75	71.4	0	gi|4502303	ATP synthase subunit O, mitochondrial precursor
90	0.74	0.74	40	0	gi|50592994	thioredoxin isoform 1
91	0.71	0.71	88.3	0	gi|77539758	histone H4
92	0.7	9.57	83.8	18	gi|4501881	actin, alpha skeletal muscle
93	0.69	0.73	46.3	0	gi|388998877	titin isoform IC
94	0.66	0.66	50	0	gi|217416392	pleckstrin homology domain-containing family H member 2
95	0.65	0.65	44.5	0	gi|22208850	GRIP and coiled-coil domain-containing protein 1
96	0.64	0.64	44.8	0	gi|53828736	olfactory receptor 4K15
97	0.63	0.63	46	0	gi|281182842	stromal interaction molecule 2 isoform 1 precursor
98	0.6	0.6	61.3	0	gi|63025188	probable E3 ubiquitin-protein ligase HERC4 isoform a
99	0.58	0.58	56	0	gi|219842317	glutathione S-transferase kappa 1 isoform b
100	0.57	0.57	50	0	gi|145309304	cadherin EGF LAG seven-pass G-type receptor 3 precursor
101	0.55	0.55	52.9	0	gi|53759151	acyl-CoA desaturase
102	0.53	0.53	43.8	0	gi|4507645	triosephosphate isomerase isoform 1
103	0.52	0.52	36.8	0	gi|10190742	ubiquitin carboxyl-terminal hydrolase 29
104	0.48	0.48	56.6	0	gi|291167762	kinesin-like protein KIF21A isoform 1

## Sheet: > 95% confidence
(D) Protein summary at 95% confidence level
			>2.0 (99)	67	53	59
			>1.3 (95)	86	68	79
No.	Accession #	Gene symbol	Name	Veh	SD	FU
1	gi|83715985	HSD17B10	3-hydroxyacyl-CoA dehydrogenase type-2 isoform 2	gi|83715985		gi|83715985
2	gi|41399285	HSPD1	60 kDa heat shock protein, mitochondrial	gi|41399285	gi|41399285	gi|41399285
3	gi|16507237	HSPA5	78 kDa glucose-regulated protein precursor	gi|16507237	gi|16507237	gi|16507237
4	gi|4501881	ACTA1	actin, alpha skeletal muscle	gi|4501881
5	gi|4501885	ACTB	actin, cytoplasmic 1		gi|4501885	gi|4501885
6	gi|4501887	ACTG1	actin, cytoplasmic 2	gi|4501887
7	gi|5031571	ACTR2	actin-related protein 2 isoform b			gi|5031571
8	gi|156071459	SLC25A5	ADP/ATP translocase 2	gi|156071459	gi|156071459	gi|156071459
9	gi|156071462	SLC25A6	ADP/ATP translocase 3			gi|156071462
10	gi|66879664	ARF1	ADP-ribosylation factor 1			gi|66879664
11	gi|4502203	ARF3	ADP-ribosylation factor 3	gi|4502203	gi|4502203
12	gi|4502227	ARL1	ADP-ribosylation factor-like protein 1	gi|4502227
13	gi|12025678	ACTN4	alpha-actinin-4	gi|12025678	gi|12025678
14	gi|4503571	ENO1	alpha-enolase isoform 1	gi|4503571	gi|4503571	gi|4503571
15	gi|50845388	ANXA2	annexin A2 isoform 1	gi|50845388	gi|50845388	gi|50845388
16	gi|73486658	GOT2	aspartate aminotransferase, mitochondrial precursor	gi|73486658
17	gi|50345984	ATP5A1	ATP synthase subunit alpha, mitochondrial isoform a precursor	gi|50345984	gi|50345984	gi|50345984
18	gi|32189394	ATP5B	ATP synthase subunit beta, mitochondrial precursor	gi|32189394	gi|32189394	gi|32189394
19	gi|51479156	ATP5L	ATP synthase subunit g, mitochondrial			gi|51479156
20	gi|4502303	ATP5O	ATP synthase subunit O, mitochondrial precursor		gi|4502303
21	gi|66933005	CANX	calnexin precursor		gi|66933005	gi|66933005
22	gi|50592988	UQCRC2	cytochrome b-c1 complex subunit 2, mitochondrial precursor	gi|50592988		gi|50592988
23	gi|23308577	PHGDH	D-3-phosphoglycerate dehydrogenase	gi|23308577
24	gi|238624188	DPCR1	diffuse panbronchiolitis critical region protein 1 precursor		gi|238624188
25	gi|35493916	RPN2	dolichyl-diphosphooligosaccharide--protein glycosyltransferase subunit 2 isoform 1 precursor	gi|35493916		gi|35493916
26	gi|209413738	RPN2	dolichyl-diphosphooligosaccharide--protein glycosyltransferase subunit 2 isoform 2 precursor		gi|209413738
27	gi|75677365	DNAH2	dynein heavy chain 2, axonemal	gi|75677365
28	gi|4502197	TRIM23	E3 ubiquitin-protein ligase TRIM23 isoform alpha			gi|4502197
29	gi|4503607	ETFA	electron transfer flavoprotein subunit alpha, mitochondrial isoform a	gi|4503607	gi|4503607	gi|4503607
30	gi|4503471	EEF1A1	elongation factor 1-alpha 1	gi|4503471	gi|4503471	gi|4503471
31	gi|34147630	TUFM	elongation factor Tu, mitochondrial precursor	gi|34147630	gi|34147630	gi|34147630
32	gi|7705855	HSD17B12	estradiol 17-beta-dehydrogenase 12	gi|7705855		gi|7705855
33	gi|301129161	EXD2	exonuclease 3'-5' domain-containing protein 2 isoform 1			gi|301129161
34	gi|4557305	ALDOA	fructose-bisphosphate aldolase A isoform 1		gi|4557305
35	gi|342187211	ALDOA	fructose-bisphosphate aldolase A isoform 2	gi|342187211		gi|342187211
36	gi|5453712	LGALS4	galectin-4			gi|5453712
37	gi|4504031	GMDS	GDP-mannose 4,6 dehydratase isoform 1	gi|4504031
38	gi|109389365	G6PD	glucose-6-phosphate 1-dehydrogenase isoform a			gi|109389365
39	gi|219842317	GSTK1	glutathione S-transferase kappa 1 isoform b	gi|219842317	gi|219842317
40	gi|4504183	GSTP1	glutathione S-transferase P	gi|4504183	gi|4504183	gi|4504183
41	gi|7669492	GAPDH	glyceraldehyde-3-phosphate dehydrogenase isoform 1	gi|7669492	gi|7669492	gi|7669492
42	gi|21361370	PYGB	glycogen phosphorylase, brain form	gi|21361370	gi|21361370	gi|21361370
43	gi|5453555	RAN	GTP-binding nuclear protein Ran	gi|5453555		gi|5453555
44	gi|5729877	HSPA8	heat shock cognate 71 kDa protein isoform 1	gi|5729877	gi|5729877	gi|5729877
45	gi|431822403	HSP90AB1	heat shock protein HSP 90-beta isoform a	gi|431822403
46	gi|431822408	HSP90AB1	heat shock protein HSP 90-beta isoform c		gi|431822408	gi|431822408
47	gi|77539758	HIST4H4	histone H4	gi|77539758
48	gi|4504483	HPRT1	hypoxanthine-guanine phosphoribosyltransferase			gi|4504483
49	gi|154146262	FCGBP	IgGFc-binding protein precursor	gi|154146262	gi|154146262	gi|154146262
50	gi|77812678	PPA2	inorganic pyrophosphatase 2, mitochondrial isoform 2 precursor	gi|77812678
51	gi|226958412	IVD	isovaleryl-CoA dehydrogenase, mitochondrial isoform 1 precursor	gi|226958412
52	gi|195972866	KRT10	keratin, type I cytoskeletal 10	gi|195972866	gi|195972866	gi|195972866
53	gi|15431310	KRT14	keratin, type I cytoskeletal 14	gi|15431310
54	gi|55956899	KRT9	keratin, type I cytoskeletal 9	gi|55956899	gi|55956899	gi|55956899
55	gi|119395750	KRT1	keratin, type II cytoskeletal 1	gi|119395750	gi|119395750	gi|119395750
56	gi|47132620	KRT2	keratin, type II cytoskeletal 2 epidermal	gi|47132620	gi|47132620	gi|47132620
57	gi|155969697	KRT6C	keratin, type II cytoskeletal 6C	gi|155969697
58	gi|13489087	SERPINB1	leukocyte elastase inhibitor	gi|13489087
59	gi|207028494	LDHA	L-lactate dehydrogenase A chain isoform 2			gi|207028494
60	gi|260099723	LDHA	L-lactate dehydrogenase A chain isoform 3	gi|260099723
61	gi|4505185	MIF	macrophage migration inhibitory factor	gi|4505185		gi|4505185
62	gi|21735621	MDH2	malate dehydrogenase, mitochondrial precursor	gi|21735621	gi|21735621	gi|21735621
63	gi|48526509	TIMM50	mitochondrial import inner membrane translocase subunit TIM50	gi|48526509		gi|48526509
64	gi|5032093	SLC1A5	neutral amino acid transporter B(0) isoform 1	gi|5032093	gi|5032093	gi|5032093
65	gi|66392203	NME1-NME2	NME1-NME2 protein	gi|66392203	gi|66392203	gi|66392203
66	gi|387157878	NFKB2	nuclear factor NF-kappa-B p100 subunit isoform b	gi|387157878
67	gi|38045913	NME1	nucleoside diphosphate kinase A isoform a	gi|38045913	gi|38045913	gi|38045913
68	gi|62244044	OCIAD2	OCIA domain-containing protein 2 isoform 1	gi|62244044
69	gi|10863927	PPIA	peptidyl-prolyl cis-trans isomerase A	gi|10863927
70	gi|4505591	PRDX1	peroxiredoxin-1	gi|4505591
71	gi|6031192	SLC25A3	phosphate carrier protein, mitochondrial isoform a precursor			gi|6031192
72	gi|47132595	SLC25A3	phosphate carrier protein, mitochondrial isoform b precursor	gi|47132595	gi|47132595
73	gi|4505763	PGK1	phosphoglycerate kinase 1	gi|4505763	gi|4505763	gi|4505763
74	gi|410170220	PRSS2	PREDICTED: putative trypsin-6 isoform 2	gi|410170220	gi|410170220
75	gi|23110935	PSMA1	proteasome subunit alpha type-1 isoform 1		gi|23110935	gi|23110935
76	gi|4506179	PSMA1	proteasome subunit alpha type-1 isoform 2	gi|4506179
77	gi|4506181	PSMA2	proteasome subunit alpha type-2	gi|4506181	gi|4506181	gi|4506181
78	gi|4506183	PSMA3	proteasome subunit alpha type-3 isoform 1	gi|4506183		gi|4506183
79	gi|23110939	PSMA3	proteasome subunit alpha type-3 isoform 2		gi|23110939
80	gi|4506185	PSMA4	proteasome subunit alpha type-4 isoform 1	gi|4506185	gi|4506185	gi|4506185
81	gi|23110942	PSMA5	proteasome subunit alpha type-5 isoform 1	gi|23110942	gi|23110942	gi|23110942
82	gi|23110944	PSMA6	proteasome subunit alpha type-6	gi|23110944	gi|23110944	gi|23110944
83	gi|4506189	PSMA7	proteasome subunit alpha type-7	gi|4506189	gi|4506189	gi|4506189
84	gi|4506193	PSMB1	proteasome subunit beta type-1	gi|4506193	gi|4506193	gi|4506193
85	gi|4506195	PSMB2	proteasome subunit beta type-2 isoform 1	gi|4506195	gi|4506195	gi|4506195
86	gi|22538465	PSMB3	proteasome subunit beta type-3	gi|22538465	gi|22538465	gi|22538465
87	gi|22538467	PSMB4	proteasome subunit beta type-4			gi|22538467
88	gi|21361657	PDIA3	protein disulfide-isomerase A3 precursor		gi|21361657
89	gi|5031973	PDIA6	protein disulfide-isomerase A6 precursor	gi|5031973	gi|5031973	gi|5031973
90	gi|20070125	P4HB	protein disulfide-isomerase precursor		gi|20070125
91	gi|41327741	ETHE1	protein ETHE1, mitochondrial	gi|41327741	gi|41327741
92	gi|193211616	NIPSNAP1	protein NipSnap homolog 1 isoform 1	gi|193211616
93	gi|33286418	PKM2	pyruvate kinase isozymes M1/M2 isoform a			gi|33286418
94	gi|332164775	PKM	pyruvate kinase isozymes M1/M2 isoform c	gi|332164775	gi|332164775
95	gi|40255119	RASEF	ras and EF-hand domain-containing protein	gi|40255119
96	gi|4758988	RAB1A	ras-related protein Rab-1A isoform 1		gi|4758988	gi|4758988
97	gi|24431935	RTN4	reticulon-4 isoform A		gi|24431935	gi|24431935
98	gi|21361176	ALDH1A1	retinal dehydrogenase 1	gi|21361176		gi|21361176
99	gi|5174529	MAT2A	S-adenosylmethionine synthase isoform type-2			gi|5174529
100	gi|4502027	ALB	serum albumin preproprotein	gi|4502027	gi|4502027
101	gi|23618867	SFXN1	sideroflexin-1	gi|23618867	gi|23618867	gi|23618867
102	gi|4507133	SNRPG	small nuclear ribonucleoprotein G		gi|4507133
103	gi|5902102	SNRPD1	small nuclear ribonucleoprotein Sm D1			gi|5902102
104	gi|4759160	SNRPD3	small nuclear ribonucleoprotein Sm D3	gi|4759160	gi|4759160	gi|4759160
105	gi|4507125	SNRPB	small nuclear ribonucleoprotein-associated proteins B and B' isoform B	gi|4507125
106	gi|24234688	HSPA9	stress-70 protein, mitochondrial precursor	gi|24234688	gi|24234688	gi|24234688
107	gi|18379349	VAT1	synaptic vesicle membrane protein VAT-1 homolog		gi|18379349
108	gi|349732256	TXN	thioredoxin isoform 2		gi|349732256
109	gi|388998877	TTN	titin isoform IC		gi|388998877
110	gi|189458819	TFRC	transferrin receptor protein 1	gi|189458819	gi|189458819	gi|189458819
111	gi|4507521	TKT	transketolase isoform 1	gi|4507521		gi|4507521
112	gi|4759270	TSN	translin isoform 1	gi|4759270	gi|4759270
113	gi|371872778	TMCO1	transmembrane and coiled-coil domain-containing protein 1 isoform b		gi|371872778	gi|371872778
114	gi|21389315	SLC25A1	tricarboxylate transport protein, mitochondrial isoform a precursor	gi|21389315
115	gi|374717343	SLC25A1	tricarboxylate transport protein, mitochondrial isoform b			gi|374717343
116	gi|4504327	HADHB	trifunctional enzyme subunit beta, mitochondrial precursor			gi|4504327
117	gi|226529917	TPI1	triosephosphate isomerase isoform 2		gi|226529917
118	gi|4506145	PRSS1	trypsin-1 preproprotein	gi|4506145		gi|4506145
119	gi|170296790	PRSS3	trypsin-3 isoform 1 preproprotein		gi|170296790	gi|170296790
120	gi|57013276	TUBA1B	tubulin alpha-1B chain	gi|57013276	gi|57013276	gi|57013276
121	gi|29788785	TUBB	tubulin beta chain		gi|29788785	gi|29788785
122	gi|5174735	TUBB2C	tubulin beta-4B chain	gi|5174735		gi|5174735
123	gi|4506713	RPS27A	ubiquitin-40S ribosomal protein S27a precursor	gi|4506713		gi|4506713
124	gi|4557235	ACADVL	very long-chain specific acyl-CoA dehydrogenase, mitochondrial isoform 1 precursor	gi|4557235		gi|4557235
