# Supplementary material for: Hsc70 Contributes to Cancer Cell Survival by Preventing Rab1A Degradation under Stress Conditions
Source: PLoS One. 2014 May 6;9(5):e96785. doi: 10.1371/journal.pone.0096785 (PMC4011886; doi:10.1371/journal.pone.0096785)
Supplement: Table S2 — The raw data of Rab1A and Ran peptides. This table contains the corresponding peptides of Rab1A and Ran in Table S1. These data constitute the unprocessed peptide data output file of ProteinPilot. (XLS) [file pone.0096785.s004.xls]

## Sheet: Peptide summary
Table S2
(A) Peptide summary of Rab1A
Condition	N	Unused	Total	%Cov	%Cov(50)	%Cov(95)	Accessions	Names	Contrib	Conf	Sequence	Modifications	Cleavages	dMass	Prec MW	Prec m/z	Theor MW	Theor m/z	Theor z	Sc	Spectrum	Time
SD	60	1.87	1.87	76.0976	13.1707	5.36585	gi|4758988	ras-related protein Rab-1A isoform 1 [Homo sapiens]	1.52288	97	LLLIGDSGVGK			-0.0506237	1070.58	536.299	1070.63	536.324	2	11	1.1.1.4953.4	68.4232
SD	60	1.87	1.87	76.0976	13.1707	5.36585	gi|4758988	ras-related protein Rab-1A isoform 1 [Homo sapiens]	0.346788	55	EFADSLGIPFLETSAK			0.0486955	1723.92	862.965	1723.87	862.941	2	11	1.1.1.5747.3	97.4384
SD	60	1.87	1.87	76.0976	13.1707	5.36585	gi|4758988	ras-related protein Rab-1A isoform 1 [Homo sapiens]	0.00416299	0.953984	LQIWDTAGQER			-0.0123991	1315.64	658.827	1315.65	658.833	2	8	1.1.1.4833.4	63.8568
SD	60	1.87	1.87	76.0976	13.1707	5.36585	gi|4758988	ras-related protein Rab-1A isoform 1 [Homo sapiens]	0	0	EFADSLGIPFLETSAK	Oxidation(F)@2; Oxidation(D)@4; Oxidation(K)@16		0.0628613	1771.91	886.965	1771.85	886.933	2	6	1.1.1.6059.3	113.459
SD	60	1.87	1.87	76.0976	13.1707	5.36585	gi|4758988	ras-related protein Rab-1A isoform 1 [Homo sapiens]	0	0	GAHGIIVVYDVTDQESFNNVK	Deamidated(Q)@14		0.0486825	2305.17	577.3	2305.12	577.288	4	8	1.1.1.5461.2	85.9692
SD	60	1.87	1.87	76.0976	13.1707	5.36585	gi|4758988	ras-related protein Rab-1A isoform 1 [Homo sapiens]	0	0	KKRMGPGATAGGAEKSNVKIQSTPVK	Oxidation(M)@4; Oxidation(P)@6; Deamidated(Q)@21; Oxidation(P)@24	cleaved I-K@N-term; missed K-K@1; missed K-R@2; missed R-M@3; missed K-S@15; missed K-I@19	0.0821272	2688.5	897.176	2688.42	897.148	3	10	1.1.1.5537.3	89.4197
SD	60	1.87	1.87	76.0976	13.1707	5.36585	gi|4758988	ras-related protein Rab-1A isoform 1 [Homo sapiens]	0	0	KRMGPGATAGGAEKSNVK	Oxidation(R)@2; Oxidation(M)@3; Oxidation(P)@5; Oxidation(N)@16	missed K-R@1; missed R-M@2; missed K-S@14	0.00306442	1821.9	608.308	1821.9	608.307	3	8	1.1.1.4491.2	48.1242
SD	60	1.87	1.87	76.0976	13.1707	5.36585	gi|4758988	ras-related protein Rab-1A isoform 1 [Homo sapiens]	0	0	KRMGPGATAGGAEKSNVK	Oxidation(R)@2; Oxidation(M)@3; Oxidation(P)@5; Oxidation(N)@16	missed K-R@1; missed R-M@2; missed K-S@14	0.0850984	1821.99	608.336	1821.9	608.307	3	9	1.1.1.4502.4	48.7414
SD	60	1.87	1.87	76.0976	13.1707	5.36585	gi|4758988	ras-related protein Rab-1A isoform 1 [Homo sapiens]	0	0	KRMGPGATAGGAEKSNVK	Propionamide@N-term; Oxidation(R)@2; Deamidated(N)@16	missed K-R@1; missed R-M@2; missed K-S@14	-0.0491866	1845.89	616.303	1845.94	616.32	3	10	1.1.1.5009.3	70.6376
SD	60	1.87	1.87	76.0976	13.1707	5.36585	gi|4758988	ras-related protein Rab-1A isoform 1 [Homo sapiens]	0	0	KRMGPGATAGGAEKSNVKIQSTPVK	Deamidated(R)@2; Oxidation(M)@3; Carbamyl(K)@18; Deamidated(Q)@20	missed K-R@1; missed R-M@2; missed K-S@14; missed K-I@18	-0.0938028	2572.23	858.419	2572.33	858.45	3	9	1.1.1.5811.3	100.561
SD	60	1.87	1.87	76.0976	13.1707	5.36585	gi|4758988	ras-related protein Rab-1A isoform 1 [Homo sapiens]	0	0	LLLIGDSGVGK	Oxidation(D)@6		-0.0434196	1086.59	544.3	1086.63	544.322	2	5	1.1.1.4935.2	67.7519
SD	60	1.87	1.87	76.0976	13.1707	5.36585	gi|4758988	ras-related protein Rab-1A isoform 1 [Homo sapiens]	0	0	LLLIGDSGVGKSCLLLR	Oxidation(D)@6; Carbamyl(K)@11; Carbamidomethyl(C)@13; Oxidation(R)@17	missed K-S@11	-0.100613	1887.94	630.322	1888.05	630.356	3	8	1.1.1.5505.2	87.8204
SD	60	1.87	1.87	76.0976	13.1707	5.36585	gi|4758988	ras-related protein Rab-1A isoform 1 [Homo sapiens]	0	0	LQIWDTAGQER	Oxidation(R)@11		0.0421699	1331.69	666.852	1331.65	666.831	2	7	1.1.1.4545.3	50.9146
SD	60	1.87	1.87	76.0976	13.1707	5.36585	gi|4758988	ras-related protein Rab-1A isoform 1 [Homo sapiens]	0	0	LQIWDTAGQER	Oxidation(R)@11		0.0559643	1331.7	666.859	1331.65	666.831	2	8	1.1.1.4553.4	51.4089
SD	60	1.87	1.87	76.0976	13.1707	5.36585	gi|4758988	ras-related protein Rab-1A isoform 1 [Homo sapiens]	0	0	LQIWDTAGQERFRTITSSY	Oxidation(D)@5; Deamidated(Q)@9; Oxidation(F)@12; Oxidation(Y)@19	cleaved Y-Y@C-term; missed R-F@11; missed R-T@13	0.110557	2320.21	581.059	2320.1	581.032	4	10	1.1.1.5364.2	82.6345
SD	60	1.87	1.87	76.0976	13.1707	5.36585	gi|4758988	ras-related protein Rab-1A isoform 1 [Homo sapiens]	0	0	LQIWDTAGQERFRTITSSY	Oxidation(W)@4; Oxidation(D)@5; Deamidated(Q)@9; Oxidation(R)@13	cleaved Y-Y@C-term; missed R-F@11; missed R-T@13	0.0252544	2320.12	465.032	2320.1	465.027	5	8	1.1.1.5366.3	82.6968
SD	60	1.87	1.87	76.0976	13.1707	5.36585	gi|4758988	ras-related protein Rab-1A isoform 1 [Homo sapiens]	0	0	MGPGATAGGAEKSNVKIQSTPVKQSGGG	Oxidation(K)@12; Oxidation(P)@21	cleaved G-C@C-term; missed K-S@12; missed K-I@16; missed K-Q@23	0.166981	2645.47	882.832	2645.31	882.777	3	7	1.1.1.5822.4	101.221
SD	60	1.87	1.87	76.0976	13.1707	5.36585	gi|4758988	ras-related protein Rab-1A isoform 1 [Homo sapiens]	0	0	MGPGATAGGAEKSNVKIQSTPVKQSGGG	Oxidation(P)@21; Dioxidation(K)@23	cleaved G-C@C-term; missed K-S@12; missed K-I@16; missed K-Q@23	0.122364	2661.43	888.149	2661.3	888.108	3	7	1.1.1.6035.2	111.439
SD	60	1.87	1.87	76.0976	13.1707	5.36585	gi|4758988	ras-related protein Rab-1A isoform 1 [Homo sapiens]	0	0	NATNVEQSFMTMAAEIKKR	Oxidation(N)@1; Oxidation(K)@17; Oxidation(K)@18; Oxidation(R)@19	missed K-K@17; missed K-R@18	0.094969	2232.15	559.044	2232.05	559.02	4	8	1.1.1.5113.2	73.6059
SD	60	1.87	1.87	76.0976	13.1707	5.36585	gi|4758988	ras-related protein Rab-1A isoform 1 [Homo sapiens]	0	0	NATNVEQSFMTMAAEIKKR	Oxidation(M)@10; Oxidation(K)@17; Oxidation(K)@18; Oxidation(R)@19	missed K-K@17; missed K-R@18	0.0761695	2232.13	559.039	2232.05	559.02	4	6	1.1.1.5190.3	76.0973
SD	60	1.87	1.87	76.0976	13.1707	5.36585	gi|4758988	ras-related protein Rab-1A isoform 1 [Homo sapiens]	0	0	NATNVEQSFMTMAAEIKKRMGPGATAGGAEKSNVKIQSTPVKQSGGGCC	Deamidated(N)@4; Carbamyl(M)@12; Oxidation(M)@20; Oxidation(P)@40; Carbamidomethyl(C)@48; Carbamidomethyl(C)@49	missed K-K@17; missed K-R@18; missed R-M@19; missed K-S@31; missed K-I@35; missed K-Q@42	0.184181	5159.6	1032.93	5159.42	1032.89	5	9	1.1.1.6215.3	126.336
SD	60	1.87	1.87	76.0976	13.1707	5.36585	gi|4758988	ras-related protein Rab-1A isoform 1 [Homo sapiens]	0	0	NPEYDYLFKLLLIGDSGVGK	Carbamyl(K)@9; Oxidation(D)@15	cleaved M-N@N-term; missed K-L@9	0.0268726	2299.2	767.407	2299.17	767.398	3	7	1.1.1.5353.2	82.1212
SD	60	1.87	1.87	76.0976	13.1707	5.36585	gi|4758988	ras-related protein Rab-1A isoform 1 [Homo sapiens]	0	0	NPEYDYLFKLLLIGDSGVGK	Oxidation(Y)@6; Oxidation(F)@8	cleaved M-N@N-term; missed K-L@9	-0.46302	2271.7	758.24	2272.16	758.395	3	7	1.1.1.5378.4	83.092
SD	60	1.87	1.87	76.0976	13.1707	5.36585	gi|4758988	ras-related protein Rab-1A isoform 1 [Homo sapiens]	0	0	NPEYDYLFKLLLIGDSGVGK	Oxidation(N)@1; Dioxidation(P)@2; Oxidation(Y)@6; Oxidation(K)@9	cleaved M-N@N-term; missed K-L@9	-0.0235239	2320.12	465.032	2320.15	465.037	5	7	1.1.1.5383.2	83.249
SD	60	1.87	1.87	76.0976	13.1707	5.36585	gi|4758988	ras-related protein Rab-1A isoform 1 [Homo sapiens]	0	0	NPEYDYLFKLLLIGDSGVGK	Oxidation(D)@5; Trioxidation(Y)@6	cleaved M-N@N-term; missed K-L@9	-0.0305754	2304.12	461.832	2304.15	461.838	5	8	1.1.1.5453.3	85.6646
SD	60	1.87	1.87	76.0976	13.1707	5.36585	gi|4758988	ras-related protein Rab-1A isoform 1 [Homo sapiens]	0	0	QWLQEIDRYASENVNK	Oxidation(W)@2; Deamidated(Q)@4; Deamidated(R)@8; Oxidation(N)@15	missed R-Y@8	0.171527	2026.1	676.374	2025.93	676.317	3	9	1.1.1.5854.3	102.946
SD	60	1.87	1.87	76.0976	13.1707	5.36585	gi|4758988	ras-related protein Rab-1A isoform 1 [Homo sapiens]	0	0	QWLQEIDRYASENVNKLLVGNK	Deamidated(N)@15	missed R-Y@8; missed K-L@16	0.369724	2617.72	873.581	2617.35	873.457	3	6	1.1.1.4967.3	69.0188
SD	60	1.87	1.87	76.0976	13.1707	5.36585	gi|4758988	ras-related protein Rab-1A isoform 1 [Homo sapiens]	0	0	SSMNPEYDYLFKLLLIGDSGVGKSCLLLR	Protein Terminal Acetyl@N-term; Oxidation(Y)@9; Oxidation(F)@11; Carbamidomethyl(C)@25	cleaved M-S@N-term; missed K-L@12; missed K-S@23	-0.00103612	3361.69	841.431	3361.69	841.431	4	8	1.1.1.5775.2	98.6659
5-FU	52	2.15	2.15	69.2683	7.80488	7.80488	gi|4758988	ras-related protein Rab-1A isoform 1 [Homo sapiens]	2	99	EFADSLGIPFLETSAK			-0.0638219	1723.8	862.909	1723.87	862.941	2	14	1.1.1.5971.4	97.2305
5-FU	52	2.15	2.15	69.2683	7.80488	7.80488	gi|4758988	ras-related protein Rab-1A isoform 1 [Homo sapiens]	0.148742	29	LLLIGDSGVGK			-0.0509113	1070.58	536.299	1070.63	536.324	2	9	1.1.1.5226.2	66.9122
5-FU	52	2.15	2.15	69.2683	7.80488	7.80488	gi|4758988	ras-related protein Rab-1A isoform 1 [Homo sapiens]	0	0	ASENVNKLL	Deamidated(N)@4; Deamidated(N)@6	cleaved Y-A@N-term; cleaved L-V@C-term; missed K-L@7	0.0400017	988.548	495.281	988.508	495.261	2	6	1.1.1.5462.3	75.4321
5-FU	52	2.15	2.15	69.2683	7.80488	7.80488	gi|4758988	ras-related protein Rab-1A isoform 1 [Homo sapiens]	0	0	EFADSLGIPFLETSAK	Oxidation(D)@4; Oxidation(P)@9		0.0499142	1755.91	586.309	1755.86	586.293	3	6	1.1.1.5627.2	82.6474
5-FU	52	2.15	2.15	69.2683	7.80488	7.80488	gi|4758988	ras-related protein Rab-1A isoform 1 [Homo sapiens]	0	0	GAHGIIVVYDVTDQESFNNVK	Deamidated(N)@18; Oxidation(N)@19		0.0111	2321.13	581.289	2321.12	581.287	4	6	1.1.1.5643.2	83.3234
5-FU	52	2.15	2.15	69.2683	7.80488	7.80488	gi|4758988	ras-related protein Rab-1A isoform 1 [Homo sapiens]	0	0	GAHGIIVVYDVTDQESFNNVK	Deamidated(Q)@14; Oxidation(F)@17		0.114129	2321.23	581.315	2321.12	581.287	4	6	1.1.1.5738.2	86.4293
5-FU	52	2.15	2.15	69.2683	7.80488	7.80488	gi|4758988	ras-related protein Rab-1A isoform 1 [Homo sapiens]	0	0	GAHGIIVVYDVTDQESFNNVK			0.0206206	2304.16	769.06	2304.14	769.053	3	6	1.1.1.6289.4	114.909
5-FU	52	2.15	2.15	69.2683	7.80488	7.80488	gi|4758988	ras-related protein Rab-1A isoform 1 [Homo sapiens]	0	0	GAHGIIVVYDVTDQESFNNVKQWLQEIDR	Oxidation(D)@13; Oxidation(N)@19	missed K-Q@21	-0.975473	3403.69	681.745	3404.66	681.94	5	8	1.1.1.5986.2	97.861
5-FU	52	2.15	2.15	69.2683	7.80488	7.80488	gi|4758988	ras-related protein Rab-1A isoform 1 [Homo sapiens]	0	0	GIPFLETSAKNATNVEQSFMTMAAEIKKRMGPGATAGGAEK		cleaved L-G@N-term; missed K-N@10; missed K-K@27; missed K-R@28; missed R-M@29	0.159774	4239.27	848.862	4239.11	848.83	5	6	1.1.1.5886.3	93.3542
5-FU	52	2.15	2.15	69.2683	7.80488	7.80488	gi|4758988	ras-related protein Rab-1A isoform 1 [Homo sapiens]	0	0	KRMGPGATAGGAEKSNVK	Dioxidation(K)@1; Oxidation(M)@3; Oxidation(K)@18	missed K-R@1; missed R-M@2; missed K-S@14	0.1848	1822.09	608.369	1821.9	608.307	3	8	1.1.1.4813.2	45.7867
5-FU	52	2.15	2.15	69.2683	7.80488	7.80488	gi|4758988	ras-related protein Rab-1A isoform 1 [Homo sapiens]	0	0	KRMGPGATAGGAEKSNVK	Carbamidomethyl@N-term	missed K-R@1; missed R-M@2; missed K-S@14	-0.0848442	1814.86	605.96	1814.94	605.988	3	7	1.1.1.5078.3	59.3732
5-FU	52	2.15	2.15	69.2683	7.80488	7.80488	gi|4758988	ras-related protein Rab-1A isoform 1 [Homo sapiens]	0	0	LLLIGDSGVGK	Oxidation(D)@6		-0.044957	1086.58	544.299	1086.63	544.322	2	5	1.1.1.5209.2	66.0606
5-FU	52	2.15	2.15	69.2683	7.80488	7.80488	gi|4758988	ras-related protein Rab-1A isoform 1 [Homo sapiens]	0	0	LLLIGDSGVGK	Oxidation(D)@6		-0.0443466	1086.58	544.299	1086.63	544.322	2	5	1.1.1.5211.2	66.1549
5-FU	52	2.15	2.15	69.2683	7.80488	7.80488	gi|4758988	ras-related protein Rab-1A isoform 1 [Homo sapiens]	0	0	LLLIGDSGVGK			-0.075692	1070.56	536.286	1070.63	536.324	2	5	1.1.1.5246.3	68.0684
5-FU	52	2.15	2.15	69.2683	7.80488	7.80488	gi|4758988	ras-related protein Rab-1A isoform 1 [Homo sapiens]	0	0	LQIWDTAGQER	Oxidation(R)@11		0.0756333	1331.72	666.869	1331.65	666.831	2	6	1.1.1.4897.3	48.9329
5-FU	52	2.15	2.15	69.2683	7.80488	7.80488	gi|4758988	ras-related protein Rab-1A isoform 1 [Homo sapiens]	0	0	LQIWDTAGQER			-0.038233	1315.61	658.814	1315.65	658.833	2	8	1.1.1.5125.4	61.8314
5-FU	52	2.15	2.15	69.2683	7.80488	7.80488	gi|4758988	ras-related protein Rab-1A isoform 1 [Homo sapiens]	0	0	MGPGATAGGAEKSNVKIQSTPVK	Deamidated(N)@14; Oxidation(K)@16; Dioxidation(P)@21	missed K-S@12; missed K-I@16	0.0219821	2276.15	570.046	2276.13	570.04	4	7	1.1.1.5455.2	75.2067
5-FU	52	2.15	2.15	69.2683	7.80488	7.80488	gi|4758988	ras-related protein Rab-1A isoform 1 [Homo sapiens]	0	0	MGPGATAGGAEKSNVKIQSTPVK	Deamidated(N)@14; Deamidated(Q)@18; Dioxidation(P)@21	missed K-S@12; missed K-I@16	0.0438694	2261.16	566.298	2261.12	566.288	4	7	1.1.1.5458.4	75.3012
5-FU	52	2.15	2.15	69.2683	7.80488	7.80488	gi|4758988	ras-related protein Rab-1A isoform 1 [Homo sapiens]	0	0	MGPGATAGGAEKSNVKIQSTPVK	Phospho(S)@13; Oxidation(K)@16; Deamidated(Q)@18; Oxidation(P)@21	missed K-S@12; missed K-I@16	0.142911	2340.25	586.069	2340.1	586.033	4	8	1.1.1.5556.2	79.6385
5-FU	52	2.15	2.15	69.2683	7.80488	7.80488	gi|4758988	ras-related protein Rab-1A isoform 1 [Homo sapiens]	0	0	MGPGATAGGAEKSNVKIQSTPVKQSGGGC	Oxidation(K)@12; Deamidated(N)@14; Oxidation(K)@16; Carbamidomethyl(C)@29	cleaved C-C@C-term; missed K-S@12; missed K-I@16; missed K-Q@23	0.0507585	2806.37	702.601	2806.32	702.588	4	6	1.1.1.5298.4	70.3384
5-FU	52	2.15	2.15	69.2683	7.80488	7.80488	gi|4758988	ras-related protein Rab-1A isoform 1 [Homo sapiens]	0	0	NATNVEQSFMTMAAEIKKR	Oxidation(N)@1; Dioxidation(M)@12; Oxidation(K)@18; Deamidated(R)@19	missed K-K@17; missed K-R@18	0.0919952	2233.13	559.289	2233.04	559.266	4	7	1.1.1.5429.4	74.3386
5-FU	52	2.15	2.15	69.2683	7.80488	7.80488	gi|4758988	ras-related protein Rab-1A isoform 1 [Homo sapiens]	0	0	NATNVEQSFMTMAAEIKKR	Oxidation(N)@4; Oxidation(K)@17	missed K-K@17; missed K-R@18	0.0358071	2200.1	734.373	2200.06	734.361	3	6	1.1.1.6272.3	113.535
5-FU	52	2.15	2.15	69.2683	7.80488	7.80488	gi|4758988	ras-related protein Rab-1A isoform 1 [Homo sapiens]	0	0	NNVKQWLQEIDRYASENVNK	Deamidated(R)@12; Oxidation(N)@17; Deamidated(N)@19	cleaved F-N@N-term; missed K-Q@4; missed R-Y@12	-0.0698531	2465.11	617.285	2465.18	617.303	4	8	1.1.1.5514.4	77.6194
5-FU	52	2.15	2.15	69.2683	7.80488	7.80488	gi|4758988	ras-related protein Rab-1A isoform 1 [Homo sapiens]	0	0	NPEYDYLFKLLLIGDSGVGK	Oxidation(N)@1; Oxidation(P)@2; Oxidation(D)@5; Oxidation(Y)@6	cleaved M-N@N-term; missed K-L@9	-0.0874997	2304.06	461.82	2304.15	461.838	5	7	1.1.1.5656.3	83.7014
5-FU	52	2.15	2.15	69.2683	7.80488	7.80488	gi|4758988	ras-related protein Rab-1A isoform 1 [Homo sapiens]	0	0	NPEYDYLFKLLLIGDSGVGK	Oxidation(F)@8; Oxidation(K)@9; Oxidation(D)@15; Oxidation(K)@20	cleaved M-N@N-term; missed K-L@9	-0.054998	2304.1	461.827	2304.15	461.838	5	7	1.1.1.5715.3	85.6477
5-FU	52	2.15	2.15	69.2683	7.80488	7.80488	gi|4758988	ras-related protein Rab-1A isoform 1 [Homo sapiens]	0	0	NPEYDYLFKLLLIGDSGVGK	Oxidation(Y)@6; Oxidation(F)@8; Dioxidation(K)@9	cleaved M-N@N-term; missed K-L@9	0.103543	2304.26	461.858	2304.15	461.838	5	7	1.1.1.5729.2	86.0816
5-FU	52	2.15	2.15	69.2683	7.80488	7.80488	gi|4758988	ras-related protein Rab-1A isoform 1 [Homo sapiens]	0	0	RMGPGATAGGAEK	Deamidated(R)@1; Oxidation(M)@2	missed R-M@1	-0.0021187	1218.56	610.289	1218.57	610.29	2	5	1.1.1.5195.4	65.3054
5-FU	52	2.15	2.15	69.2683	7.80488	7.80488	gi|4758988	ras-related protein Rab-1A isoform 1 [Homo sapiens]	0	0	RMGPGATAGGAEK	Deamidated(R)@1; Oxidation(M)@2	missed R-M@1	0.0244931	1218.59	610.303	1218.57	610.29	2	6	1.1.1.5213.2	66.2849
5-FU	52	2.15	2.15	69.2683	7.80488	7.80488	gi|4758988	ras-related protein Rab-1A isoform 1 [Homo sapiens]	0	0	TITSSYYRGAHGIIVVYDVTDQESFNNVK	Oxidation(Y)@6; Deamidated(Q)@22; Deamidated(N)@26; Oxidation(K)@29	missed R-G@8	0.34961	3309.92	828.487	3309.57	828.399	4	8	1.1.1.5940.4	95.6538
5-FU	52	2.15	2.15	69.2683	7.80488	7.80488	gi|4758988	ras-related protein Rab-1A isoform 1 [Homo sapiens]	0	0	TITSSYYRGAHGIIVVYDVTDQESFNNVK	Oxidation(D)@21; Oxidation(F)@25; Deamidated(N)@26	missed R-G@8	-0.158422	3308.43	1103.82	3308.58	1103.87	3	7	1.1.1.6399.3	125.627
(B) Peptide summary of Ran
Condition	N	Unused	Total	%Cov	%Cov(50)	%Cov(95)	Accessions	Names	Contrib	Conf	Sequence	Modifications	Cleavages	dMass	Prec MW	Prec m/z	Theor MW	Theor m/z	Theor z	Sc	Spectrum	Time
Veh	64	2.09	2.09	57.8704	6.48148	6.48148	gi|5453555	GTP-binding nuclear protein Ran [Homo sapiens]	2	99	SNYNFEKPFLWLAR			0.00303252	1783.91	595.643	1783.9	595.642	3	13	1.1.1.5520.2	93.8585
Veh	64	2.09	2.09	57.8704	6.48148	6.48148	gi|5453555	GTP-binding nuclear protein Ran [Homo sapiens]	0.0861861	18	FNVWDTAGQEK			0.00484877	1293.6	647.809	1293.6	647.807	2	10	1.1.1.4794.2	63.2094
Veh	64	2.09	2.09	57.8704	6.48148	6.48148	gi|5453555	GTP-binding nuclear protein Ran [Homo sapiens]	0.003917	0.897868	NLQYYDISAK			-0.022586	1213.58	607.795	1213.6	607.806	2	8	1.1.1.4658.4	56.7297
Veh	64	2.09	2.09	57.8704	6.48148	6.48148	gi|5453555	GTP-binding nuclear protein Ran [Homo sapiens]	0	0	DLVRVCENIPIVLCGNKVDIKDR	Carbamidomethyl(C)@6; Carbamidomethyl(C)@14; Carbamyl(K)@21; Oxidation(D)@22	missed R-V@4; missed K-V@17	-0.0414137	2783.4	928.808	2783.44	928.821	3	7	1.1.1.6020.2	120.109
Veh	64	2.09	2.09	57.8704	6.48148	6.48148	gi|5453555	GTP-binding nuclear protein Ran [Homo sapiens]	0	0	GPIKFNVWDTAGQEKFGGLR	Oxidation(W)@8; Oxidation(D)@9; Deamidated(R)@20	missed K-F@4; missed K-F@15	0.11023	2252.23	564.066	2252.12	564.038	4	6	1.1.1.4815.4	64.1682
Veh	64	2.09	2.09	57.8704	6.48148	6.48148	gi|5453555	GTP-binding nuclear protein Ran [Homo sapiens]	0	0	GPIKFNVWDTAGQEKFGGLR	Oxidation(P)@2; Dioxidation(K)@4; Deamidated(N)@6; Oxidation(W)@8	missed K-F@4; missed K-F@15	-0.045153	2284.07	572.024	2284.11	572.035	4	9	1.1.1.5061.3	74.0033
Veh	64	2.09	2.09	57.8704	6.48148	6.48148	gi|5453555	GTP-binding nuclear protein Ran [Homo sapiens]	0	0	GPIKFNVWDTAGQEKFGGLR	Oxidation(P)@2; Oxidation(K)@4; Oxidation(F)@5; Oxidation(F)@16	missed K-F@4; missed K-F@15	0.125184	2283.25	762.092	2283.13	762.05	3	7	1.1.1.5457.2	90.2579
Veh	64	2.09	2.09	57.8704	6.48148	6.48148	gi|5453555	GTP-binding nuclear protein Ran [Homo sapiens]	0	0	GVEVHPLVFHTNRGPIK	Oxidation(H)@5; Oxidation(P)@6	cleaved L-G@N-term; missed R-G@13	-0.221416	1930.82	644.613	1931.04	644.687	3	7	1.1.1.5735.4	103.013
Veh	64	2.09	2.09	57.8704	6.48148	6.48148	gi|5453555	GTP-binding nuclear protein Ran [Homo sapiens]	0	0	IVLCGNKVDIKDRKVK	Carbamidomethyl(C)@4; Oxidation(N)@6; Deamidated(R)@13	cleaved P-I@N-term; missed K-V@7; missed R-K@13; missed K-V@14	-0.124961	1900.95	476.245	1901.08	476.276	4	7	1.1.1.4520.2	49.0047
Veh	64	2.09	2.09	57.8704	6.48148	6.48148	gi|5453555	GTP-binding nuclear protein Ran [Homo sapiens]	0	0	NLQYYDISAKSNYNFEKPFL	Oxidation(N)@1; Oxidation(D)@6; Deamidated(N)@14; Oxidation(F)@15	cleaved L-W@C-term; missed K-S@10	0.209849	2502.37	835.13	2502.16	835.06	3	8	1.1.1.6086.4	126.246
Veh	64	2.09	2.09	57.8704	6.48148	6.48148	gi|5453555	GTP-binding nuclear protein Ran [Homo sapiens]	0	0	NVPNWHRDLVRVCENI	Deamidated(N)@1; Carbamidomethyl(C)@13; Deamidated(N)@15	cleaved I-P@C-term; missed R-D@7; missed R-V@11	0.130607	2022.1	675.042	2021.97	674.999	3	7	1.1.1.5328.2	84.8498
Veh	64	2.09	2.09	57.8704	6.48148	6.48148	gi|5453555	GTP-binding nuclear protein Ran [Homo sapiens]	0	0	NVWDTAGQEKFGGLR	Deamidated(N)@1; Oxidation(W)@3	cleaved F-N@N-term; missed K-F@10	0.102249	1693.91	565.643	1693.81	565.609	3	8	1.1.1.5454.4	90.0888
Veh	64	2.09	2.09	57.8704	6.48148	6.48148	gi|5453555	GTP-binding nuclear protein Ran [Homo sapiens]	0	0	QGEPQVQFKLVLVGDGGTGKTTFVK	Deamidated(Q)@7; Oxidation(K)@9; Oxidation(F)@23; Oxidation(K)@25	cleaved A-Q@N-term; missed K-L@9; missed K-T@20	-0.0276555	2681.36	671.348	2681.39	671.355	4	8	1.1.1.5626.3	97.7109
Veh	64	2.09	2.09	57.8704	6.48148	6.48148	gi|5453555	GTP-binding nuclear protein Ran [Homo sapiens]	0	60	SNYNFEKPFLWLAR			0.0120047	1783.92	595.646	1783.9	595.642	3	11	1.1.1.5516.4	93.7228
Veh	64	2.09	2.09	57.8704	6.48148	6.48148	gi|5453555	GTP-binding nuclear protein Ran [Homo sapiens]	0	47	SNYNFEKPFLWLAR			0.0101736	1783.91	595.645	1783.9	595.642	3	11	1.1.1.5517.3	93.7514
Veh	64	2.09	2.09	57.8704	6.48148	6.48148	gi|5453555	GTP-binding nuclear protein Ran [Homo sapiens]	0	3	SNYNFEKPFLWLAR	Oxidation(N)@2; Oxidation(Y)@3; Oxidation(N)@4; Oxidation(F)@5		-0.0721385	1847.81	616.945	1847.88	616.969	3	10	1.1.1.5155.3	77.9405
Veh	64	2.09	2.09	57.8704	6.48148	6.48148	gi|5453555	GTP-binding nuclear protein Ran [Homo sapiens]	0	0	SNYNFEKPFLWLAR			0.0101736	1783.91	595.645	1783.9	595.642	3	8	1.1.1.5517.2	93.7455
Veh	64	2.09	2.09	57.8704	6.48148	6.48148	gi|5453555	GTP-binding nuclear protein Ran [Homo sapiens]	0	0	VCENIPIVLCGNKVDIKDRKVKAK	Carbamidomethyl(C)@2; Deamidated(N)@4; Carbamidomethyl(C)@10; Oxidation(K)@20; Carbamyl(K)@22	missed K-V@13; missed R-K@19; missed K-V@20; missed K-A@22	-0.289693	2855.25	572.057	2855.54	572.115	5	8	1.1.1.5300.2	83.772
Veh	64	2.09	2.09	57.8704	6.48148	6.48148	gi|5453555	GTP-binding nuclear protein Ran [Homo sapiens]	0	0	VDIKDRKVKAK	Oxidation(D)@2; Dioxidation(R)@6; Oxidation(K)@9	missed R-K@6; missed K-V@7; missed K-A@9	-0.0643313	1362.72	682.367	1362.78	682.399	2	7	1.1.1.4423.2	44.4252
Veh	64	2.09	2.09	57.8704	6.48148	6.48148	gi|5453555	GTP-binding nuclear protein Ran [Homo sapiens]	0	0	VKAKSIVFHRKKNLQYYDISAK		missed K-A@2; missed K-S@4; missed R-K@10; missed K-K@11; missed K-N@12	0.329751	2635.83	879.616	2635.5	879.506	3	8	1.1.1.5510.2	93.3812
SD	91	0.74	0.74	53.2407	4.62963	0	gi|5453555	GTP-binding nuclear protein Ran [Homo sapiens]	0.376751	58	NLQYYDISAK			-0.0321872	1213.57	607.79	1213.6	607.806	2	10	1.1.1.4677.4	57.2836
SD	91	0.74	0.74	53.2407	4.62963	0	gi|5453555	GTP-binding nuclear protein Ran [Homo sapiens]	0.21467	39	VCENIPIVLCGNK	Carbamidomethyl(C)@2; Carbamidomethyl(C)@10		-0.0244694	1514.73	758.374	1514.76	758.387	2	11	1.1.1.4963.4	68.8684
SD	91	0.74	0.74	53.2407	4.62963	0	gi|5453555	GTP-binding nuclear protein Ran [Homo sapiens]	0.130768	26	FNVWDTAGQEK			0.0175063	1293.62	647.816	1293.6	647.807	2	9	1.1.1.4835.4	63.9309
SD	91	0.74	0.74	53.2407	4.62963	0	gi|5453555	GTP-binding nuclear protein Ran [Homo sapiens]	0.0128745	2.92096	SNYNFEKPFLWLAR			-0.0904339	1783.81	595.612	1783.9	595.642	3	9	1.1.1.5609.2	92.4982
SD	91	0.74	0.74	53.2407	4.62963	0	gi|5453555	GTP-binding nuclear protein Ran [Homo sapiens]	0	0	DRKVKAKSIVFHR	Oxidation(K)@5; Oxidation(K)@7	missed R-K@2; missed K-V@3; missed K-A@5; missed K-S@7	-0.0547812	1614.88	808.446	1614.93	808.473	2	8	1.1.1.5537.4	89.4307
SD	91	0.74	0.74	53.2407	4.62963	0	gi|5453555	GTP-binding nuclear protein Ran [Homo sapiens]	0	0	GPIKFNVWDTAGQEKFGGLR	Deamidated(N)@6; Oxidation(W)@8	missed K-F@4; missed K-F@15	-0.0288868	2236.1	746.374	2236.13	746.383	3	6	1.1.1.5325.3	80.9185
SD	91	0.74	0.74	53.2407	4.62963	0	gi|5453555	GTP-binding nuclear protein Ran [Homo sapiens]	0	0	HLTGEFEKKYVATLGVEVHPLVFHTNRGPIK	Deamidated(N)@26; Oxidation(P)@29; Oxidation(K)@31	missed K-K@8; missed K-Y@9; missed R-G@27	0.00728397	3548.89	1775.45	3548.88	1775.45	2	6	1.1.1.5983.4	108.054
SD	91	0.74	0.74	53.2407	4.62963	0	gi|5453555	GTP-binding nuclear protein Ran [Homo sapiens]	0	0	KKNLQYYDISAKSNYNFEKPFLWLAR	Oxidation(K)@2; Oxidation(N)@3	missed K-K@1; missed K-N@2; missed K-S@12	0.389422	3268.06	545.684	3267.67	545.619	6	7	1.1.1.4972.3	69.2362
SD	91	0.74	0.74	53.2407	4.62963	0	gi|5453555	GTP-binding nuclear protein Ran [Homo sapiens]	0	0	LVLVGDGGTGKTTFVK	Oxidation(D)@6; Oxidation(K)@11; Oxidation(K)@16	missed K-T@11	0.0387939	1638.92	547.314	1638.88	547.302	3	6	1.1.1.4818.2	63.2834
SD	91	0.74	0.74	53.2407	4.62963	0	gi|5453555	GTP-binding nuclear protein Ran [Homo sapiens]	0	0	LVLVGDGGTGKTTFVK	Oxidation(F)@14; Carbamyl(K)@16	missed K-T@11	-0.0177808	1649.88	550.968	1649.9	550.974	3	7	1.1.1.5013.4	70.8055
SD	91	0.74	0.74	53.2407	4.62963	0	gi|5453555	GTP-binding nuclear protein Ran [Homo sapiens]	0	0	SNYNFEKPFLWLAR	Oxidation(P)@8; Deamidated(R)@14		0.0918508	1800.98	601.332	1800.88	601.302	3	6	1.1.1.4426.2	44.7063
SD	91	0.74	0.74	53.2407	4.62963	0	gi|5453555	GTP-binding nuclear protein Ran [Homo sapiens]	0	0	SNYNFEKPFLWLAR	Deamidated(N)@2		0.104972	1784.99	596.005	1784.89	595.97	3	5	1.1.1.4555.4	51.511
SD	91	0.74	0.74	53.2407	4.62963	0	gi|5453555	GTP-binding nuclear protein Ran [Homo sapiens]	0	0	VCENIPIVLCGNK	Carbamidomethyl(C)@2; Carbamidomethyl(C)@10		-0.0719294	1514.69	505.903	1514.76	505.927	3	6	1.1.1.5029.4	71.2611
5-FU	70	1.92	1.92	75.9259	11.5741	5.09259	gi|5453555	GTP-binding nuclear protein Ran [Homo sapiens]	1.39794	96	FNVWDTAGQEK			-0.0233328	1293.58	647.795	1293.6	647.807	2	12	1.1.1.5134.3	62.2581
5-FU	70	1.92	1.92	75.9259	11.5741	5.09259	gi|5453555	GTP-binding nuclear protein Ran [Homo sapiens]	0.49485	68	SNYNFEKPFLWLAR			-0.00692655	1783.9	595.64	1783.9	595.642	3	11	1.1.1.5862.4	92.4521
5-FU	70	1.92	1.92	75.9259	11.5741	5.09259	gi|5453555	GTP-binding nuclear protein Ran [Homo sapiens]	0.0300744	6.69056	NLQYYDISAK			-0.0197789	1213.58	607.796	1213.6	607.806	2	9	1.1.1.5017.4	55.9892
5-FU	70	1.92	1.92	75.9259	11.5741	5.09259	gi|5453555	GTP-binding nuclear protein Ran [Homo sapiens]	0	0	DGYYIQAQCAIIMFDVTSRVTYK	Deamidated(Q)@6; Deamidated(Q)@8; Carbamidomethyl(C)@9; Oxidation(D)@15; Oxidation(R)@19	missed R-V@19	-0.0346867	2775.24	926.088	2775.28	926.1	3	7	1.1.1.6074.2	103.262
5-FU	70	1.92	1.92	75.9259	11.5741	5.09259	gi|5453555	GTP-binding nuclear protein Ran [Homo sapiens]	0	0	GPIKFNVWDTAGQEKFGGLR	Oxidation(P)@2; Dioxidation(K)@4; Oxidation(W)@8; Deamidated(Q)@13	missed K-F@4; missed K-F@15	-0.0864055	2284.03	572.014	2284.11	572.035	4	8	1.1.1.5426.2	74.222
5-FU	70	1.92	1.92	75.9259	11.5741	5.09259	gi|5453555	GTP-binding nuclear protein Ran [Homo sapiens]	0	0	GPIKFNVWDTAGQEKFGGLR	Dioxidation(P)@2; Deamidated(N)@6; Oxidation(W)@8	missed K-F@4; missed K-F@15	-0.028413	2268.09	757.037	2268.12	757.046	3	8	1.1.1.5432.2	74.4394
5-FU	70	1.92	1.92	75.9259	11.5741	5.09259	gi|5453555	GTP-binding nuclear protein Ran [Homo sapiens]	0	0	GPIKFNVWDTAGQEKFGGLR	Oxidation(P)@2; Oxidation(N)@6; Oxidation(W)@8; Oxidation(F)@16	missed K-F@4; missed K-F@15	-0.00812432	2283.12	762.047	2283.13	762.05	3	9	1.1.1.5807.2	89.7723
5-FU	70	1.92	1.92	75.9259	11.5741	5.09259	gi|5453555	GTP-binding nuclear protein Ran [Homo sapiens]	0	0	KKNLQYYDISAKSNYNFEKPFLWLAR	Oxidation(P)@20	missed K-K@1; missed K-N@2; missed K-S@12	0.320241	3252	543.007	3251.68	542.953	6	6	1.1.1.3973.2	35.9556
5-FU	70	1.92	1.92	75.9259	11.5741	5.09259	gi|5453555	GTP-binding nuclear protein Ran [Homo sapiens]	0	0	LIGDPNLEFVAMPAL		cleaved L-A@C-term	-0.187794	1598.65	800.332	1598.84	800.426	2	7	1.1.1.6198.4	108.903
5-FU	70	1.92	1.92	75.9259	11.5741	5.09259	gi|5453555	GTP-binding nuclear protein Ran [Homo sapiens]	0	0	LIGDPNLEFVAMPALAP	Oxidation(P)@5; Oxidation(F)@9; Oxidation(M)@12; Oxidation(P)@13	cleaved P-P@C-term	-0.0817447	1830.83	611.283	1830.91	611.31	3	8	1.1.1.6048.3	101.718
5-FU	70	1.92	1.92	75.9259	11.5741	5.09259	gi|5453555	GTP-binding nuclear protein Ran [Homo sapiens]	0	0	MAAQGEPQVQFKLVLVGDGGTGKTTFVKRHLTGEFEK	Oxidation(M)@1; Oxidation(H)@30	missed K-L@12; missed K-T@23; missed K-R@28; missed R-H@29	0.0534505	4035.14	673.531	4035.09	673.522	6	7	1.1.1.5865.3	92.5662
5-FU	70	1.92	1.92	75.9259	11.5741	5.09259	gi|5453555	GTP-binding nuclear protein Ran [Homo sapiens]	0	0	MAAQGEPQVQFKLVLVGDGGTGKTTFVKRHLTGEFEK	Oxidation(D)@18; Oxidation(R)@29; Oxidation(H)@30	missed K-L@12; missed K-T@23; missed K-R@28; missed R-H@29	0.116516	4051.2	811.247	4051.08	811.224	5	6	1.1.1.6425.4	126.901
5-FU	70	1.92	1.92	75.9259	11.5741	5.09259	gi|5453555	GTP-binding nuclear protein Ran [Homo sapiens]	0	0	NLQYYDISAKSNYNFEKPF	Deamidated(N)@14	cleaved F-L@C-term; missed K-S@10	0.0418745	2341.13	586.29	2341.09	586.28	4	8	1.1.1.5691.4	84.8324
5-FU	70	1.92	1.92	75.9259	11.5741	5.09259	gi|5453555	GTP-binding nuclear protein Ran [Homo sapiens]	0	0	NVPNWHRDLVRVCENI	Deamidated(N)@1; Carbamidomethyl(C)@13; Deamidated(N)@15	cleaved I-P@C-term; missed R-D@7; missed R-V@11	0.0166631	2021.99	675.004	2021.97	674.999	3	8	1.1.1.5669.4	84.1204
5-FU	70	1.92	1.92	75.9259	11.5741	5.09259	gi|5453555	GTP-binding nuclear protein Ran [Homo sapiens]	0	0	NVPNWHRDLVRVCENIPIVLCGNK	Deamidated(N)@1; Carbamyl(R)@7; Carbamidomethyl(C)@13; Carbamidomethyl(C)@21; Deamidated(N)@23	missed R-D@7; missed R-V@11	0.132625	2946.59	737.655	2946.46	737.622	4	8	1.1.1.6262.4	112.914
5-FU	70	1.92	1.92	75.9259	11.5741	5.09259	gi|5453555	GTP-binding nuclear protein Ran [Homo sapiens]	0	0	PQVQFKLVLVGDGGTGKTTFVK	Deamidated(Q)@2; Deamidated(Q)@4	cleaved E-P@N-term; missed K-L@6; missed K-T@17	-0.105273	2320.16	581.048	2320.27	581.074	4	9	1.1.1.5678.2	84.4213
5-FU	70	1.92	1.92	75.9259	11.5741	5.09259	gi|5453555	GTP-binding nuclear protein Ran [Homo sapiens]	0	0	PQVQFKLVLVGDGGTGKTTFVK	Deamidated(Q)@2; Oxidation(K)@6	cleaved E-P@N-term; missed K-L@6; missed K-T@17	-0.0846792	2335.19	584.806	2335.28	584.827	4	6	1.1.1.5756.3	87.2274
5-FU	70	1.92	1.92	75.9259	11.5741	5.09259	gi|5453555	GTP-binding nuclear protein Ran [Homo sapiens]	0	0	SNYNFEKPF	Oxidation(F)@5; Oxidation(K)@7; Oxidation(P)@8; Oxidation(F)@9	cleaved F-L@C-term	0.0318522	1208.53	605.273	1208.5	605.257	2	7	1.1.1.5691.3	84.8279
5-FU	70	1.92	1.92	75.9259	11.5741	5.09259	gi|5453555	GTP-binding nuclear protein Ran [Homo sapiens]	0	57	SNYNFEKPFLWLAR			-4.98326	1778.92	593.981	1783.9	595.642	3	12	1.1.1.5859.4	92.3548
5-FU	70	1.92	1.92	75.9259	11.5741	5.09259	gi|5453555	GTP-binding nuclear protein Ran [Homo sapiens]	0	10	SNYNFEKPFLWLAR			0.0282303	1783.93	595.652	1783.9	595.642	3	9	1.1.1.5858.3	92.3154
5-FU	70	1.92	1.92	75.9259	11.5741	5.09259	gi|5453555	GTP-binding nuclear protein Ran [Homo sapiens]	0	0	SNYNFEKPFLWLAR	Oxidation(N)@2; Deamidated(R)@14		0.141556	1801.03	601.349	1800.88	601.302	3	6	1.1.1.4527.2	41.6995
5-FU	70	1.92	1.92	75.9259	11.5741	5.09259	gi|5453555	GTP-binding nuclear protein Ran [Homo sapiens]	0	0	SNYNFEKPFLWLAR	Oxidation(P)@8; Deamidated(R)@14		0.0866238	1800.97	601.331	1800.88	601.302	3	6	1.1.1.4597.2	42.7946
5-FU	70	1.92	1.92	75.9259	11.5741	5.09259	gi|5453555	GTP-binding nuclear protein Ran [Homo sapiens]	0	0	SNYNFEKPFLWLAR	Oxidation(P)@8; Dioxidation(W)@11		-0.0374041	1831.85	611.625	1831.89	611.637	3	6	1.1.1.5467.4	75.6917
5-FU	70	1.92	1.92	75.9259	11.5741	5.09259	gi|5453555	GTP-binding nuclear protein Ran [Homo sapiens]	0	0	SNYNFEKPFLWLAR	Deamidated(N)@4		-0.0710054	1784.82	595.947	1784.89	595.97	3	5	1.1.1.5603.2	81.6905
5-FU	70	1.92	1.92	75.9259	11.5741	5.09259	gi|5453555	GTP-binding nuclear protein Ran [Homo sapiens]	0	0	VRVCENIPIVLCGNKVDIKDRKVKAKSIVFHRKK	Carbamidomethyl(C)@4; Carbamidomethyl(C)@12; Deamidated(N)@14; Oxidation(F)@30; Oxidation(H)@31	cleaved L-V@N-term; missed R-V@2; missed K-V@15; missed R-K@21; missed K-V@22; missed K-A@24; missed K-S@26; missed R-K@32; missed K-K@33	0.361944	4079.66	680.951	4079.3	680.89	6	8	1.1.1.5707.2	85.4103
