# Supplementary material for: Hsc70 Contributes to Cancer Cell Survival by Preventing Rab1A Degradation under Stress Conditions
Source: PLoS One. 2014 May 6;9(5):e96785. doi: 10.1371/journal.pone.0096785 (PMC4011886; doi:10.1371/journal.pone.0096785)
Supplement: Table S3 — iTRAQ proteomic data of Rab1A or control knockdown cells. This table includes all identified proteins with >47% confidence. These data constitute the unprocessed protein data output file of ProteinPilot. The samples were labeled as follows: 114, control knockdown; and 115, Rab1A knockdown. Red shaded rows indicate upregulated proteins with iTRAQ ratio ≥1.2, whereas blue shaded rows indicate downregulated proteins with iTRAQ ratio <0.8. (XLS) [file pone.0096785.s005.xls]

## Sheet: iTRAQ
Table S3
N	Unused	Total	% Cov	% Cov (95)	Accession #	Name	115:114	PVal 115:114
1	59.51	59.51	93.3	44.2	gi|372466572	keratin, type II cytoskeletal 8 isoform 1	0.8689	0
2	48.6	48.6	91.6	50.7	gi|4557888	keratin, type I cytoskeletal 18	0.9344	0
3	36.22	36.22	88.3	36.1	gi|41399285	60 kDa heat shock protein, mitochondrial	1.0513	0.0012
4	35.78	35.78	63.7	23.1	gi|20149594	heat shock protein HSP 90-beta	1.0531	0.0842
5	35.21	35.21	94.7	40.3	gi|33286418	pyruvate kinase isozymes M1/M2 isoform a	1.1062	0
6	31.13	31.13	85.2	42.3	gi|50845388	annexin A2 isoform 1	0.9008	0
7	31.03	31.03	77.5	39.4	gi|4503471	elongation factor 1-alpha 1	0.8648	0
8	31	31	77.6	43.7	gi|4501887	actin, cytoplasmic 2	1.03	0.0465
9	30.48	30.48	77.4	24.1	gi|5729877	heat shock cognate 71 kDa protein isoform 1	0.9625	0.013
10	29.35	29.35	89.3	41.5	gi|7669492	glyceraldehyde-3-phosphate dehydrogenase isoform 1	1.0635	0.0006
11	28.73	30.88	95.5	33.5	gi|24234699	keratin, type I cytoskeletal 19	0.8999	0.0002
12	28.63	28.64	91.2	44	gi|4503571	alpha-enolase isoform 1	1.0331	0.0218
13	27.53	27.53	71.9	19.1	gi|12025678	alpha-actinin-4	0.9239	0.0155
14	23.73	23.73	80.9	26.2	gi|57013276	tubulin alpha-1B chain	1.1103	0.0001
15	19.21	19.22	91.8	24.2	gi|4505763	phosphoglycerate kinase 1	1.059	0.0002
16	19.16	19.16	68.9	11.3	gi|4503483	elongation factor 2	0.8773	0
17	18.54	18.54	78.2	23.6	gi|5174735	tubulin beta-4B chain	0.9791	0.3803
18	18.1	18.11	57.4	5.9	gi|12667788	myosin-9	0.9859	0.469
19	17.15	17.15	73.2	17.9	gi|342187211	fructose-bisphosphate aldolase A isoform 2	1.0648	0.0006
20	16.39	16.39	55.5	5	gi|41872631	fatty acid synthase	1.0777	0.0003
21	16.22	16.22	68.7	28.3	gi|260099723	L-lactate dehydrogenase A chain isoform 3	1.1306	0.0002
22	15.84	15.84	77.6	12	gi|20070125	protein disulfide-isomerase precursor	1.1302	0
23	14.68	14.68	63.8	2.3	gi|116063573	filamin-A isoform 1	1.0753	0.0002
24	14.31	14.32	82.4	33	gi|66392203	NME1-NME2 protein	1.1019	0
25	14.26	14.26	81.1	25.2	gi|226529917	triosephosphate isomerase isoform 2	1.1837	0
26	14.21	14.21	75.4	18.4	gi|21361657	protein disulfide-isomerase A3 precursor	1.1419	0
27	13.82	13.82	76.3	25.7	gi|4507953	14-3-3 protein zeta/delta	0.794	0
28	12.5	12.5	89.1	36.4	gi|10863927	peptidyl-prolyl cis-trans isomerase A	1.0464	0.2144
29	12.43	12.43	66.3	24.1	gi|10835063	nucleophosmin isoform 1	0.8242	0
30	12.36	16.77	51.9	8.2	gi|4507677	endoplasmin precursor	1.1136	0
31	12.32	15.24	67.7	12.8	gi|16507237	78 kDa glucose-regulated protein precursor	1.001	0.9643
32	12.1	12.1	66.6	6.6	gi|55956788	nucleolin	0.9605	0.0547
33	12.02	12.02	80.4	21.8	gi|4502105	annexin A4	1.071	0.0013
34	11.98	11.98	67.6	8.8	gi|21361370	glycogen phosphorylase, brain form	1.0211	0.3872
35	11.01	11.01	72.9	9	gi|296080693	glucose-6-phosphate isomerase isoform 1	1.1101	0.0001
36	10.98	11.08	74.7	2	gi|61743954	neuroblast differentiation-associated protein AHNAK isoform 1	0.8125	0
37	10.89	10.89	69.3	45	gi|4826898	profilin-1	1.1091	0
38	10.59	11.39	60.6	13.4	gi|4502107	annexin A5	1.0882	0
39	10.58	28.81	63.2	16.7	gi|153792590	heat shock protein HSP 90-alpha isoform 1	1.2185	0
40	10.54	10.54	51.6	7.9	gi|4502027	serum albumin preproprotein	1.2812	0
41	10.34	10.34	45.7	3.5	gi|4758012	clathrin heavy chain 1	0.9711	0.3466
42	10.25	10.26	74.3	16.9	gi|21735621	malate dehydrogenase, mitochondrial precursor	1.1063	0
43	10.19	10.19	42.4	11.1	gi|9951915	adenosylhomocysteinase isoform 1	1.0021	0.9488
44	10.15	10.15	78.1	18.7	gi|4885379	histone H1.4	0.8486	0.0301
45	10.1	12.14	74.3	9.2	gi|27894337	keratin, type I cytoskeletal 20	0.9398	0.0004
46	10	10	70.7	9.5	gi|14165439	heterogeneous nuclear ribonucleoprotein K isoform a	0.9508	0.0175
47	9.95	9.95	76.8	7.8	gi|21361176	retinal dehydrogenase 1	1.1378	0
48	9.84	12.74	60.2	21.3	gi|4557032	L-lactate dehydrogenase B chain	1.1604	0
49	9.72	9.72	78.3	12.5	gi|32189394	ATP synthase subunit beta, mitochondrial precursor	1.0097	0.7318
50	9.6	9.68	66.4	6.3	gi|24234688	stress-70 protein, mitochondrial precursor	0.9126	0.0004
51	9.57	9.57	70	12.1	gi|4503529	eukaryotic initiation factor 4A-I isoform 1	0.8256	0
52	9.52	9.53	82.3	15.6	gi|378548190	40S ribosomal protein S3 isoform 1	0.9653	0.2074
53	9.47	9.47	68.5	11.3	gi|5803187	transaldolase	1.1236	0.0024
54	9.46	16.29	73.2	12.8	gi|194248072	heat shock 70 kDa protein 1A/1B	1.0292	0.1688
55	9.38	9.39	68.5	1	gi|41322916	plectin isoform 1	0.943	0.0032
56	9.36	9.37	81.5	15.7	gi|24119203	tropomyosin alpha-3 chain isoform 2	0.9854	0.639
57	9.01	9.01	73.8	8	gi|50345984	ATP synthase subunit alpha, mitochondrial isoform a precursor	1.0717	0.0177
58	8.75	8.75	71.8	13.1	gi|156071459	ADP/ATP translocase 2	1.0674	0.1501
59	8.46	8.46	73	6.8	gi|21614499	ezrin	0.8477	0
60	8.04	8.04	52.3	23.8	gi|170763498	protein SET isoform 2	1.1071	0.0375
61	7.54	7.54	87.3	13.7	gi|4504523	10 kDa heat shock protein, mitochondrial	1.023	0.3878
62	7.52	7.52	41.1	4.9	gi|29029559	exportin-2 isoform 1	1.0043	0.9224
63	7.52	7.52	66.2	42.3	gi|4504347	hemoglobin subunit alpha	1.2953	0
64	7.43	7.43	38.6	7.2	gi|4757900	calreticulin precursor	1.104	0.0005
65	7.38	7.38	60.7	7.1	gi|5453603	T-complex protein 1 subunit beta isoform 1	1	1
66	7.31	7.31	67.3	11.3	gi|62420877	electron transfer flavoprotein subunit beta isoform 2	1.0367	0.3657
67	7.3	7.3	66.4	6.8	gi|63162572	T-complex protein 1 subunit gamma isoform a	1.0514	0.1632
68	7.27	13.04	64.4	24.3	gi|21464101	14-3-3 protein gamma	1.0427	0.2241
69	7.25	7.25	55.9	7.5	gi|5031973	protein disulfide-isomerase A6 precursor	0.9234	0.0307
70	7.25	7.25	54.9	13.5	gi|4504425	high mobility group protein B1	0.9446	0.3668
71	7.13	7.13	48.9	3.7	gi|38202257	neutral alpha-glucosidase AB isoform 2 precursor	1.0906	0.001
72	7.05	7.05	79.6	5.9	gi|14141152	heterogeneous nuclear ribonucleoprotein M isoform a	1.0111	0.8263
73	6.97	6.97	51.4	13.9	gi|5453712	galectin-4	1.0863	0.0074
74	6.9	6.9	62.4	27.1	gi|4504183	glutathione S-transferase P	1.1561	0
75	6.87	6.87	56.2	29.5	gi|50592994	thioredoxin isoform 1	1.0615	0.0092
76	6.85	6.86	54.9	4	gi|4507521	transketolase isoform 1	1.0981	0.0001
77	6.74	6.74	80.1	9.7	gi|4504447	heterogeneous nuclear ribonucleoproteins A2/B1 isoform A2	0.8706	0.0046
78	6.47	6.47	61.6	5.6	gi|32189392	peroxiredoxin-2 isoform a	1.0087	0.9222
79	6.37	6.37	52.6	4.8	gi|23510340	ubiquitin-like modifier-activating enzyme 1	1.0544	0.0726
80	6.37	6.37	27	21.6	gi|151101407	prothymosin alpha isoform 1	0.8783	0.0302
81	6.34	6.35	66.9	11	gi|222352151	poly(rC)-binding protein 1	1.0411	0.3693
82	6.33	6.33	74.9	15.1	gi|4507357	transgelin-2	0.9584	0.2443
83	6.14	6.14	66.2	4.6	gi|109389365	glucose-6-phosphate 1-dehydrogenase isoform a	0.985	0.6832
84	6.01	6.04	40.7	2.2	gi|4506787	ras GTPase-activating-like protein IQGAP1	0.9789	0.5385
85	5.88	5.9	69	10.2	gi|4758950	peptidyl-prolyl cis-trans isomerase B precursor	1.0186	0.2719
86	5.86	5.87	79.9	6.2	gi|66346681	plasminogen activator inhibitor 1 RNA-binding protein isoform 2	0.8294	0
87	5.78	6.47	52.7	4.7	gi|48762932	T-complex protein 1 subunit theta	1.0137	0.6331
88	5.72	5.72	82.5	14.7	gi|15431297	60S ribosomal protein L13 isoform 1	0.7944	0.0002
89	5.71	5.72	65.4	5.2	gi|5803181	stress-induced-phosphoprotein 1	1.0184	0.45
90	5.71	5.72	69.7	14.1	gi|14591909	60S ribosomal protein L5	0.8189	0
91	5.62	5.62	65.1	13.2	gi|9845502	40S ribosomal protein SA	0.9337	0.1295
92	5.56	5.57	63.6	2.4	gi|38455427	T-complex protein 1 subunit delta isoform a	1.0103	0.7152
93	5.56	5.56	60.2	9.8	gi|4506723	40S ribosomal protein S3a isoform 1	0.8712	0.0015
94	5.53	5.54	63	6.1	gi|24307939	T-complex protein 1 subunit epsilon	0.9604	0.3174
95	5.49	5.49	51.7	12.1	gi|5901912	calmodulin	1.077	0.5221
96	5.46	5.47	66.3	14.9	gi|17158044	40S ribosomal protein S6	0.8582	0.0001
97	5.44	5.44	47	4.4	gi|4503841	X-ray repair cross-complementing protein 6	0.7932	0.0002
98	5.39	5.39	83	9.3	gi|34098946	nuclease-sensitive element-binding protein 1	0.9044	0.2859
99	5.37	5.37	70.5	14.3	gi|4758638	peroxiredoxin-6	1.1361	0.2154
100	5.34	6.04	81.5	6.2	gi|14043070	heterogeneous nuclear ribonucleoprotein A1 isoform b	1.0615	0.3803
101	5.33	5.33	67.9	12.4	gi|5453990	proteasome activator complex subunit 1 isoform 1	1.0655	0.104
102	5.32	5.32	85.5	13.1	gi|4506695	40S ribosomal protein S19	0.8935	0.0062
103	5.26	5.26	74.1	2.2	gi|6005942	transitional endoplasmic reticulum ATPase	0.9251	0.0034
104	5.18	5.18	53.2	15.4	gi|13569962	ras-related protein Rab-1B	0.9865	0.8448
105	5.17	5.18	60.2	5.5	gi|4503481	elongation factor 1-gamma	0.7313	0
106	5.1	5.1	81.5	4.6	gi|4502101	annexin A1	0.9134	0.0251
107	5.08	7.83	61.2	3.5	gi|4505257	moesin	0.8675	0.0031
108	5.01	5.01	60.6	8.3	gi|4505753	phosphoglycerate mutase 1	1.2262	0
109	4.79	4.79	76.1	7	gi|16579885	60S ribosomal protein L4	0.8147	0.0957
110	4.72	4.72	51.1	9.2	gi|4826760	heterogeneous nuclear ribonucleoprotein F	0.9339	0.1238
111	4.7	4.7	75.1	10.5	gi|4506663	60S ribosomal protein L8	0.9324	0.0866
112	4.63	4.63	76.5	10.2	gi|238776833	THO complex subunit 4	1.0165	0.5533
113	4.6	4.6	73.2	5.3	gi|34147630	elongation factor Tu, mitochondrial precursor	1.0686	0.2869
114	4.58	4.58	67.2	19.5	gi|77539055	ubiquitin-60S ribosomal protein L40 precursor	1.1354	0
115	4.53	4.53	61.4	1.9	gi|4758304	protein disulfide-isomerase A4 precursor	1.002	0.943
116	4.51	4.52	47.1	1	gi|54607053	translational activator GCN1	0.9747	0.67
117	4.46	4.48	92.5	7.5	gi|15055539	40S ribosomal protein S2	0.9381	0.1401
118	4.46	4.46	36.7	2.4	gi|7705369	coatomer subunit beta	0.9849	0.8209
119	4.46	4.46	71.2	15.4	gi|17105394	60S ribosomal protein L23a	0.7509	0
120	4.44	4.44	47.9	5	gi|4506243	polypyrimidine tract-binding protein 1 isoform a	0.8141	0
121	4.43	4.44	90.4	8.4	gi|5031635	cofilin-1	1.0188	0.4905
122	4.43	4.43	39.7	4.2	gi|66933005	calnexin precursor	0.7904	0
123	4.4	4.4	79.8	7.2	gi|4506725	40S ribosomal protein S4, X isoform X isoform	0.8661	0.0014
124	4.38	6.38	68.3	10.6	gi|4505591	peroxiredoxin-1	0.8955	0
125	4.36	4.36	36.6	13.4	gi|4507669	translationally-controlled tumor protein	1.0007	0.9897
126	4.35	4.35	56.3	10	gi|4758504	3-hydroxyacyl-CoA dehydrogenase type-2 isoform 1	1.1039	0.1027
127	4.33	4.33	65.8	5.8	gi|213511508	B-cell receptor-associated protein 31 isoform a	1.098	0.0107
128	4.32	4.33	53.9	17.4	gi|4505185	macrophage migration inhibitory factor	1.098	0.0601
129	4.32	4.32	68.4	9	gi|153070260	myristoylated alanine-rich C-kinase substrate	0.8584	0.0025
130	4.26	4.26	76.3	8.1	gi|4503607	electron transfer flavoprotein subunit alpha, mitochondrial isoform a	1.1766	0
131	4.11	4.12	66.5	1.8	gi|5453607	T-complex protein 1 subunit eta isoform a	0.943	0.0836
132	4.08	4.08	50.5	1.2	gi|74136883	heterogeneous nuclear ribonucleoprotein U isoform a	0.9046	0.0336
133	4.08	4.08	56.4	11.8	gi|13904870	40S ribosomal protein S5	0.8217	0
134	4.06	4.06	67.4	11.6	gi|78000183	60S ribosomal protein L14	0.9711	0.4055
135	4.02	12.32	62.6	24.4	gi|4507949	14-3-3 protein beta/alpha	1.0089	0.8597
136	4.01	4.01	36.9	2.9	gi|83367072	eukaryotic translation initiation factor 3 subunit B	1.0145	0.855
137	4	4	25.1	7.8	gi|12056473	sialic acid synthase	0.8959	0.2176
138	4	4	56.4	16.9	gi|222144326	myosin regulatory light chain 12B	0.8801	0.0124
139	3.98	3.99	64.2	4	gi|4502643	T-complex protein 1 subunit zeta isoform a	1.0274	0.441
140	3.95	3.95	46.7	8.6	gi|5032057	protein S100-A11	0.9627	0.1412
141	3.89	3.9	47	2.1	gi|42544159	heat shock protein 105 kDa	0.9301	0.0196
142	3.87	3.87	66.4	6.2	gi|50592988	cytochrome b-c1 complex subunit 2, mitochondrial precursor	0.9576	0.1822
143	3.87	3.87	45.6	1.9	gi|10863945	X-ray repair cross-complementing protein 5	0.8287	0
144	3.8	3.81	71.3	10.5	gi|4502203	ADP-ribosylation factor 3	1.1932	0
145	3.78	3.78	39.7	7.3	gi|4506145	trypsin-1 preproprotein	1.0652	0.161
146	3.75	3.75	75.8	7.7	gi|14141193	40S ribosomal protein S9	0.9013	0.0244
147	3.68	3.68	79.6	13.2	gi|11968182	40S ribosomal protein S18	0.8259	0
148	3.68	3.68	50.5	8.2	gi|4758356	flap endonuclease 1	0.958	0.435
149	3.63	3.63	66.9	9.7	gi|15431301	60S ribosomal protein L7	0.9458	0.0498
150	3.6	3.61	70.6	20.6	gi|4504277	histone H2B type 2-E	1.1517	0.0052
151	3.56	3.56	57	13.3	gi|4826774	ubiquitin-like protein ISG15 precursor	1.0341	0.4528
152	3.53	3.53	70.4	27	gi|4506671	60S acidic ribosomal protein P2	0.9183	0.0169
153	3.52	3.52	55.4	8.3	gi|4758516	hepatoma-derived growth factor isoform a	1.2079	0.0001
154	3.51	3.51	61.3	10.1	gi|4506697	40S ribosomal protein S20 isoform 2	0.8866	0.0008
155	3.48	3.48	62.1	24.2	gi|5174663	protein S100-P	1.2212	0.0002
156	3.46	3.46	60	6.2	gi|4506621	60S ribosomal protein L26	0.744	0
157	3.45	3.45	55.6	14.4	gi|18104948	60S ribosomal protein L21	0.799	0
158	3.43	3.44	62.9	14	gi|375151597	60S ribosomal protein L10 isoform c	0.8024	0
159	3.29	3.3	48	3.1	gi|21361399	serine/threonine-protein phosphatase 2A 65 kDa regulatory subunit A alpha isoform	0.9237	0.1298
160	3.16	3.16	64.1	5.9	gi|194097323	enoyl-CoA hydratase, mitochondrial	1.0032	0.9236
161	3.13	3.13	72.2	5.2	gi|67189747	60S ribosomal protein L6	0.8952	0.032
162	3.11	3.11	74.1	10.1	gi|31543380	protein DJ-1	1.1087	0.0389
163	3.09	3.09	95.6	28.1	gi|4506669	60S acidic ribosomal protein P1 isoform 1	0.9069	0.0388
164	3.09	3.09	51.7	4.5	gi|4506407	ran-specific GTPase-activating protein	1.0374	0.4932
165	3.05	3.05	46.7	6.8	gi|359806990	aldo-keto reductase family 1 member C3 isoform 2	1.0787	0.0477
166	3.04	3.04	53.6	11.3	gi|4506741	40S ribosomal protein S7	0.9051	0.012
167	3.03	3.03	54.3	5.7	gi|333360851	serpin H1 precursor	1.1096	0.0321
168	3.01	3.02	48.2	1.7	gi|38327039	heat shock 70 kDa protein 4	1.0893	0.1142
169	2.97	2.97	30.7	5.7	gi|9845511	ras-related C3 botulinum toxin substrate 1 isoform Rac1	0.9386	0.5364
170	2.96	3.01	74.4	0	gi|207452735	epiplakin	0.9627	0.5684
171	2.94	2.94	35.4	3.3	gi|156523970	alpha-2-HS-glycoprotein preproprotein	1.3644	0
172	2.93	2.93	68.5	6.5	gi|219555707	eukaryotic translation initiation factor 5A-1 isoform A	0.86	0
173	2.93	2.93	84.4	23.3	gi|5031749	non-histone chromosomal protein HMG-17	1.0302	0.5829
174	2.89	2.9	59.4	1.3	gi|154354966	mitochondrial inner membrane protein isoform 3	0.9592	0.385
175	2.89	2.89	47.4	11.6	gi|5454088	acidic leucine-rich nuclear phosphoprotein 32 family member B	1.0505	0.3492
176	2.88	2.88	81.9	5.3	gi|4506607	60S ribosomal protein L18 isoform 1	0.9548	0.2616
177	2.86	2.86	54.5	7.7	gi|4506701	40S ribosomal protein S23	0.7983	0.0001
178	2.85	2.85	49.6	5	gi|156627571	sorbitol dehydrogenase	1.0131	0.9076
179	2.84	2.84	51.1	5.3	gi|219842317	glutathione S-transferase kappa 1 isoform b	1.0104	0.8483
180	2.83	2.84	46.1	1.9	gi|61744477	4F2 cell-surface antigen heavy chain isoform b	1.2281	0.0008
181	2.82	2.82	32.6	2.9	gi|11386147	proactivator polypeptide isoform a preproprotein	1.2628	0.0005
182	2.8	2.81	60.3	0	gi|57863257	T-complex protein 1 subunit alpha isoform a	1.0721	0.0391
183	2.79	2.79	59.9	2	gi|4758138	probable ATP-dependent RNA helicase DDX5	0.954	0.0466
184	2.77	6.29	79.2	13.3	gi|4885381	histone H1.5	0.9648	0.746
185	2.75	8.48	79.6	14.5	gi|5803225	14-3-3 protein epsilon	1.0411	0.2192
186	2.72	2.73	58.4	9.8	gi|4506667	60S acidic ribosomal protein P0	0.8957	0.0004
187	2.71	2.71	53.5	2.3	gi|5453595	adenylyl cyclase-associated protein 1	0.8179	0.0207
188	2.71	2.71	65.9	6	gi|15431288	60S ribosomal protein L10a	0.77	0.0002
189	2.67	2.67	43.7	3.8	gi|5453710	LIM and SH3 domain protein 1	0.8721	0.2235
190	2.66	2.67	44.6	1.5	gi|11321601	6-phosphofructokinase type C isoform 1	0.957	0.3854
191	2.66	2.66	92.3	6.3	gi|4504253	histone H2A.x	1.0344	0.3327
192	2.66	2.66	40.5	5.4	gi|94721250	vesicle-associated membrane protein-associated protein A isoform 1	0.9057	0.0387
193	2.65	2.65	60	8.9	gi|7657532	protein S100-A6	1.0307	0.0412
194	2.63	2.63	65.5	2.1	gi|25777612	26S proteasome non-ATPase regulatory subunit 3	1.0516	0.6829
195	2.62	2.62	38.9	1.8	gi|17999541	vacuolar protein sorting-associated protein 35	0.9973	0.9738
196	2.58	2.58	68.8	0	gi|6598323	rab GDP dissociation inhibitor beta isoform 1	1.133	0.0067
197	2.58	2.58	68.2	0	gi|11056044	inorganic pyrophosphatase	0.9807	0.7062
198	2.55	2.55	53.6	5	gi|4826643	annexin A3	1.0691	0.3461
199	2.51	2.51	64.2	8	gi|13904866	60S ribosomal protein L28 isoform 2	0.8841	0.0298
200	2.49	2.5	59.4	2.8	gi|50659095	nucleolar RNA helicase 2 isoform 1	0.9475	0.5326
201	2.49	2.5	55.2	2.8	gi|4506675	dolichyl-diphosphooligosaccharide--protein glycosyltransferase subunit 1 precursor	1.01	0.7814
202	2.48	2.48	65.5	3.2	gi|5730027	KH domain-containing, RNA-binding, signal transduction-associated protein 1	0.9534	0.3824
203	2.48	2.48	84.3	12	gi|4506699	40S ribosomal protein S21	0.9457	0.1399
204	2.47	2.47	68.8	2.4	gi|27436946	lamin isoform A	0.9022	0.0846
205	2.46	2.46	71.3	4.3	gi|261862346	serine hydroxymethyltransferase, mitochondrial isoform 2 precursor	0.9746	0.5469
206	2.45	2.45	87.4	7.8	gi|77539758	histone H4	0.8504	0.2749
207	2.38	2.38	61.9	5.7	gi|221307584	prohibitin-2 isoform 1	1.0381	0.69
208	2.38	2.38	79.7	17.4	gi|4506715	40S ribosomal protein S28	1.0178	0.6627
209	2.37	2.38	51.2	0.5	gi|223029410	talin-1	1.1676	0.0053
210	2.35	2.35	59.3	4.2	gi|4506179	proteasome subunit alpha type-1 isoform 2	1.0905	0.0145
211	2.33	2.33	50.6	9	gi|4826852	acyl carrier protein, mitochondrial precursor	1.2093	0.042
212	2.33	2.33	46.3	6.3	gi|23308579	prostaglandin E synthase 3	0.7263	0.0846
213	2.32	2.32	65.6	0	gi|13775198	SH3 domain-binding glutamic acid-rich-like protein 3	1.101	0.2884
214	2.3	2.34	40.7	1.7	gi|52632383	heterogeneous nuclear ribonucleoprotein L isoform a	0.9133	0.3424
215	2.3	2.32	41.2	1.2	gi|4503915	trifunctional purine biosynthetic protein adenosine-3 isoform 1	1.0551	0.382
216	2.21	2.21	59.6	4.5	gi|21536286	creatine kinase B-type	1.0011	0.9914
217	2.18	2.19	44.8	2.2	gi|86792661	dipeptidyl peptidase 3 isoform 1	1.0599	0.1937
218	2.18	2.18	84	7	gi|5174449	histone H1x	1.0684	0.0847
219	2.17	2.17	80	9.1	gi|4506597	60S ribosomal protein L12	0.8759	0.0259
220	2.16	2.16	55.4	7.8	gi|4757768	rho GDP-dissociation inhibitor 1 isoform a	0.9959	0.9328
221	2.16	2.16	29.9	5.5	gi|109148508	ubiquitin thioesterase OTUB1	1.2122	0.0148
222	2.11	2.11	34.6	1.5	gi|197276600	microtubule-associated protein 4 isoform 4	0.6648	0.0439
223	2.11	2.11	62.9	1.9	gi|4504505	peroxisomal multifunctional enzyme type 2 isoform 2	1.0091	0.9016
224	2.1	2.1	52.2	4.8	gi|4506753	ruvB-like 1	0.9127	0.1772
225	2.09	2.09	67	2.4	gi|46367787	polyadenylate-binding protein 1	0.8093	0.0731
226	2.08	2.08	79.5	0	gi|10863895	thymosin beta-10	0.8442	0.2166
227	2.07	2.07	55.9	7.3	gi|187608726	cellular nucleic acid-binding protein isoform 1	0.7768	0.005
228	2.06	2.06	56.3	4.3	gi|4507813	UDP-glucose 6-dehydrogenase isoform 1	0.9804	0.8703
229	2.06	2.06	53.8	8.2	gi|194239674	quinone oxidoreductase isoform a	0.9367	0.2335
230	2.05	2.05	59.6	2.2	gi|56090582	immunity-related GTPase family Q protein	1.0465	0.4241
231	2.04	2.04	70.7	5.8	gi|4506743	40S ribosomal protein S8	0.8025	0.0092
232	2.04	2.04	45.7	4.1	gi|98986464	transmembrane emp24 domain-containing protein 10 precursor	0.9815	0.8206
233	2.03	2.04	47.9	1.5	gi|54112117	splicing factor 3B subunit 1 isoform 1	1.0284	0.6962
234	2.03	2.03	73	7.8	gi|15011936	40S ribosomal protein S26	0.9836	0.7883
235	2.02	2.02	69.2	2.7	gi|20070205	ladinin-1	1.237	0.1119
236	2.02	2.02	43.5	3.9	gi|28373194	proteasomal ubiquitin receptor ADRM1 precursor	1.351	0.0157
237	2.02	2.02	88.3	7	gi|148746199	60S ribosomal protein L31 isoform 2	0.9064	0.1661
238	2.02	2.02	49.3	5.1	gi|4826659	F-actin-capping protein subunit beta isoform 1	0.9271	0.1107
239	2.02	2.02	60.2	12.2	gi|4503117	cystatin-B	0.9334	0.2499
240	2.01	2.02	64.9	2.5	gi|145275189	specifically androgen-regulated gene protein isoform 1	0.9233
241	2.01	2.02	39.2	4.8	gi|5031601	actin-related protein 2/3 complex subunit 1B	0.8205	0.2043
242	2.01	2.02	44	5	gi|4502491	complement component 1 Q subcomponent-binding protein, mitochondrial precursor	0.7213	0.0028
243	2.01	2.02	44	6.5	gi|7661678	ras-related protein Rap-1b isoform 1 precursor	0.8155
244	2.01	2.02	31.8	7.6	gi|14277700	40S ribosomal protein S12	0.8196	0.0681
245	2.01	2.01	55	3.2	gi|4757926	RNA-binding protein 39 isoform b	1.0241	0.7725
246	2.01	2.01	23.3	1.1	gi|387849337	AP-3 complex subunit delta-1 isoform 3	0.6789
247	2.01	2.01	25.7	1.6	gi|48255935	CD44 antigen isoform 1 precursor	0.987	0.8381
248	2.01	2.01	62.7	4.6	gi|4506201	proteasome subunit beta type-5 isoform 1	1.01	0.9285
249	2.01	2.01	58.6	10.8	gi|7524346	adenylate kinase 2, mitochondrial isoform b	1.0125	0.9365
250	2.01	2.01	47.6	6.7	gi|41327741	protein ETHE1, mitochondrial	0.9352	0.1064
251	2	11.41	62.1	29.9	gi|38045913	nucleoside diphosphate kinase A isoform a	1.2251	0.0008
252	2	2.58	59.2	3.6	gi|5031753	heterogeneous nuclear ribonucleoprotein H	0.7131	0.3228
253	2	2.01	46	4.2	gi|6912328	N(G),N(G)-dimethylarginine dimethylaminohydrolase 1 isoform 1	0.9622	0.453
254	2	2	47.9	2.5	gi|225690489	tight junction-associated protein 1 isoform a	1.1472
255	2	2	42.7	4	gi|16445421	secretory carrier-associated membrane protein 3 isoform 2	1.1769	0.0224
256	2	2	53.5	4.5	gi|51896029	annexin A13 isoform b	1.215	0.0011
257	2	2	56.9	3.4	gi|47933379	alpha-soluble NSF attachment protein	0.9752	0.8966
258	2	2	46.9	10.2	gi|4506613	60S ribosomal protein L22 proprotein	0.8569	0.1271
259	1.98	1.99	39.5	0	gi|42476281	voltage-dependent anion-selective channel protein 2 isoform 2	1.1071	0.0131
260	1.98	1.98	65	0	gi|4506649	60S ribosomal protein L3 isoform a	0.8897	0.0007
261	1.97	1.97	61.7	0	gi|5453541	anterior gradient protein 2 homolog precursor	0.713	0
262	1.95	1.95	66.4	10.7	gi|4506605	60S ribosomal protein L23	0.7854	0.0077
263	1.94	1.94	55.1	27	gi|4502389	barrier-to-autointegration factor	1.0833	0.1006
264	1.93	1.93	51.7	2.8	gi|5174447	guanine nucleotide-binding protein subunit beta-2-like 1	1.0246	0.217
265	1.89	18.86	79.9	16.3	gi|17921989	tubulin alpha-4A chain	1.0858	0.0061
266	1.87	1.88	50.6	0	gi|5453832	hypoxia up-regulated protein 1 precursor	1.1569	0.0195
267	1.82	9.03	54.3	15.1	gi|5803227	14-3-3 protein theta	1.0864	0.4258
268	1.82	1.82	65.9	4.5	gi|11415026	60S ribosomal protein L18a	0.8032	0.0808
269	1.81	1.82	50.1	2.1	gi|5031863	galectin-3-binding protein precursor	1.0426	0.702
270	1.8	1.81	53.9	0	gi|304555583	elongation factor 1-delta isoform 1	0.9953	0.9258
271	1.8	1.8	67.1	0	gi|20127454	bifunctional purine biosynthesis protein PURH	1.0784	0.1261
272	1.79	1.82	48.3	0	gi|4507947	tyrosine--tRNA ligase, cytoplasmic	1.0979	0.0321
273	1.79	1.79	37.5	3.3	gi|42822874	ribonuclease inhibitor	1.099	0.1301
274	1.79	1.79	72.6	0	gi|14251209	chloride intracellular channel protein 1	1.1095	0.0352
275	1.78	1.79	48.9	0	gi|38327625	citrate synthase, mitochondrial precursor	1.112	0.0231
276	1.78	1.78	50.8	0	gi|124494254	proliferation-associated protein 2G4	0.8682	0.003
277	1.77	1.77	45.4	0	gi|189458819	transferrin receptor protein 1	1.1167	0.016
278	1.76	1.76	77.4	0	gi|4506691	40S ribosomal protein S16	0.7988	0
279	1.71	1.79	45.9	0	gi|223468663	aldo-keto reductase family 1 member B10	1.0794	0.3658
280	1.71	1.71	27.1	2.2	gi|5453958	serine/threonine-protein phosphatase 5 isoform 1	1.1947	0.0979
281	1.67	1.67	53	1.4	gi|77404397	staphylococcal nuclease domain-containing protein 1	0.9364	0.3011
282	1.63	8.94	56.5	5.9	gi|4501891	alpha-actinin-1 isoform b	1.0042	0.9622
283	1.63	3.04	60.9	3.4	gi|155722983	heat shock protein 75 kDa, mitochondrial precursor	0.9476	0.6822
284	1.62	1.63	75.1	0	gi|40805864	tumor protein D54 isoform a	1.186	0.0139
285	1.62	1.62	21.2	1.6	gi|333033787	nascent polypeptide-associated complex subunit alpha isoform a	0.9459	0.0027
286	1.62	1.62	40.5	3.4	gi|63252913	macrophage-capping protein isoform 1	1.0259	0.8279
287	1.61	1.62	66.9	0	gi|71772415	40S ribosomal protein S15a	0.9293	0.0724
288	1.61	1.61	37.4	3	gi|5174539	malate dehydrogenase, cytoplasmic isoform 2	1.1498	0.0769
289	1.6	1.72	56.4	6.7	gi|83376130	elongation factor 1-beta	0.8812	0.0002
290	1.59	1.59	92.2	0	gi|295842514	acyl-CoA-binding protein isoform 5	1.2119	0.0792
291	1.58	1.58	39.4	6	gi|5453555	GTP-binding nuclear protein Ran	0.9638	0.2605
292	1.57	1.58	81.6	1.5	gi|194294532	collagen alpha-1(XIII) chain isoform 1	1.1637	0.0065
293	1.57	1.57	25.1	2.6	gi|189083844	dipeptidyl peptidase 1 isoform a preproprotein	1.0722	0.1086
294	1.56	1.56	35.6	4.7	gi|7330335	chloride intracellular channel protein 4	1.5056	0.0025
295	1.56	1.56	24.9	4.2	gi|4759238	tetraspanin-8	0.809	0.2565
296	1.55	1.55	55.5	1	gi|42518070	tight junction protein ZO-2 isoform 1	1.0794	0.4477
297	1.54	1.56	63.3	4.8	gi|34147513	ras-related protein Rab-7a	1.0211	0.7323
298	1.54	1.55	40.9	1.3	gi|257153463	disrupted in schizophrenia 1 protein isoform c	1.0753	0.1841
299	1.54	1.54	46.6	0	gi|4503729	peptidyl-prolyl cis-trans isomerase FKBP4	1.0959	0.1662
300	1.54	1.54	26.4	3.3	gi|29501813	ubiquitin fusion degradation protein 1 homolog isoform A	0.9951	0.956
301	1.53	1.53	52.4	2.4	gi|20070197	dolichyl-diphosphooligosaccharide--protein glycosyltransferase 48 kDa subunit precursor	0.9973	0.9767
302	1.53	1.53	60.9	7.3	gi|68160922	40S ribosomal protein S14	0.7473	0.0222
303	1.52	2.61	48.5	6	gi|256222019	ras-related protein Rab-10	1.0039	0.8745
304	1.52	1.52	25	2.8	gi|11321607	pachytene checkpoint protein 2 homolog isoform 1	0.9835	0.7592
305	1.52	1.52	54.2	4.7	gi|42544174	thymidylate kinase isoform 1	1.0814	0.0915
306	1.51	5.18	67.2	0.5	gi|224831241	myosin-14 isoform 3	0.9777	0.5138
307	1.5	1.5	31.8	1.2	gi|24431935	reticulon-4 isoform A	0.9642	0.3051
308	1.49	1.49	58.1	0	gi|11128019	cytochrome c	1.1315	0.1907
309	1.45	1.45	36.9	3.6	gi|194018537	phosphoribosyl pyrophosphate synthase-associated protein 1	0.9509	0.4083
310	1.45	1.45	72.4	0	gi|4507793	ubiquitin-conjugating enzyme E2 N	1.0292	0.6983
311	1.45	1.45	65.6	0	gi|6466450	catechol O-methyltransferase isoform S-COMT	1.0102	0.9019
312	1.44	1.45	56.3	1.7	gi|259013520	kelch-like protein 35	1.0431
313	1.44	1.44	46.1	2.3	gi|31711992	dihydrolipoyllysine-residue acetyltransferase component of pyruvate dehydrogenase complex, mitochondrial precursor	0.8745	0.046
314	1.42	1.43	71.3	9.8	gi|5454002	deoxyribonucleoside 5'-monophosphate N-glycosidase isoform 1	1.0473	0.5538
315	1.41	1.41	35	5.4	gi|40805825	coatomer subunit epsilon isoform b	1.2594	0.1953
316	1.4	6.99	60.7	9.6	gi|83700235	eukaryotic initiation factor 4A-II	0.8895
317	1.4	1.4	27.4	4.3	gi|7706753	ubiquitin carboxyl-terminal hydrolase isozyme L5 isoform 1	0.927
318	1.4	1.4	22.7	9.4	gi|42761474	CD59 glycoprotein preproprotein	1.0814	0.0712
319	1.38	1.38	72.8	0	gi|149999611	signal recognition particle 14 kDa protein	0.9529	0.5937
320	1.37	1.37	33.3	0	gi|45439306	aspartate--tRNA ligase, cytoplasmic	0.8687	0.0311
321	1.36	1.36	43.9	3	gi|55770844	catenin alpha-1	0.9968	0.9736
322	1.36	1.36	78.9	0	gi|4507185	sepiapterin reductase	0.9451	0.7165
323	1.35	13.13	81.8	4.5	gi|119395750	keratin, type II cytoskeletal 1	1.0783	0.3005
324	1.32	1.33	38.2	0	gi|51873036	2-oxoglutarate dehydrogenase, mitochondrial isoform 1 precursor	1.088	0.5695
325	1.32	1.32	38.8	5.6	gi|6857818	nucleoplasmin-3	1.0929
326	1.3	1.31	47.7	5.9	gi|21361565	ATP synthase subunit b, mitochondrial precursor	0.9884	0.8867
327	1.3	1.31	44.4	6.8	gi|164698438	thymidine kinase, cytosolic	1.1055
328	1.3	1.3	47	7.7	gi|20544151	chromobox protein homolog 3	0.8418	0.0135
329	1.29	1.31	46	0	gi|145309304	cadherin EGF LAG seven-pass G-type receptor 3 precursor	0.9657	0.5063
330	1.29	1.3	72.6	0	gi|118572613	serine/arginine repetitive matrix protein 2	1.03	0.539
331	1.24	1.24	62.8	0	gi|4759140	Na(+)/H(+) exchange regulatory cofactor NHE-RF1	0.9526	0.6287
332	1.23	1.23	58.3	0	gi|313569822	RPL17-C18orf32 protein isoform 1	0.6848	0
333	1.22	1.23	55.1	0	gi|7427519	DNA replication licensing factor MCM6	1.0391	0.4934
334	1.22	1.22	30.3	0	gi|4758050	carnitine O-palmitoyltransferase 1, muscle isoform isoform a	0.8901	0.0269
335	1.22	1.22	40.4	0	gi|41152086	serpin B6	0.844	0.4019
336	1.22	1.22	55.9	0	gi|4506687	40S ribosomal protein S15	0.6868	0.0054
337	1.22	1.22	59.5	0	gi|4507231	single-stranded DNA-binding protein, mitochondrial precursor	0.9526	0.048
338	1.21	2.58	45.8	6.4	gi|5453880	acidic leucine-rich nuclear phosphoprotein 32 family member A	0.9779	0.8159
339	1.18	1.2	46.4	0	gi|6996014	histidine--tRNA ligase, cytoplasmic isoform 1	1.1286	0.1754
340	1.17	1.18	43.9	0	gi|31657129	phosphoribosylformylglycinamidine synthase	0.8505	0.0361
341	1.17	1.17	46.6	0	gi|51599151	calpain small subunit 1	1.0831	0.2869
342	1.13	1.13	60.3	0	gi|10835067	lupus La protein	0.8379	0.0038
343	1.1	1.1	44.7	0	gi|7657647	tropomodulin-2 isoform a	1.1186	0.0183
344	1.08	1.08	47.4	0	gi|302699237	eukaryotic translation initiation factor 4 gamma 1 isoform 1	0.9318	0.2935
345	1.07	1.08	50.5	0	gi|146231968	catenin delta-1 isoform 1A	0.939	0.1616
346	1.07	1.07	49.1	0	gi|40068518	6-phosphogluconate dehydrogenase, decarboxylating	1.1762	0.0122
347	1.07	1.07	39.1	0	gi|91199540	dihydrolipoyl dehydrogenase, mitochondrial precursor	1.0202	0.7794
348	1.05	1.12	52.6	0	gi|5729953	nuclear migration protein nudC	0.8894	0.0149
349	1.05	1.05	26.1	0	gi|4506295	tyrosine-protein phosphatase non-receptor type 4
350	1.05	1.05	34	0	gi|209413738	dolichyl-diphosphooligosaccharide--protein glycosyltransferase subunit 2 isoform 2 precursor	1.0024	0.9565
351	1.04	1.04	43.4	0	gi|11863154	coatomer subunit delta isoform 1	1.0947	0.3009
352	1.03	1.04	67	0	gi|7705927	ATPase inhibitor, mitochondrial isoform 1 precursor	1.115	0.2526
353	1.03	1.03	43.2	0	gi|4507791	NEDD8-conjugating enzyme Ubc12	1.115	0.35
354	1.02	1.02	54	0	gi|4557235	very long-chain specific acyl-CoA dehydrogenase, mitochondrial isoform 1 precursor	0.9181	0.0718
355	1	1.01	58	0	gi|314122241	protein PRRC2A	1.0591	0.5693
356	1	1	46.7	0	gi|5032179	transcription intermediary factor 1-beta	0.9975	0.9739
357	0.99	17.08	78.2	23.6	gi|29788785	tubulin beta chain	0.9026	0.0087
358	0.99	1	49.3	0	gi|62198235	drebrin-like protein isoform b	0.9063	0.1772
359	0.99	0.99	39.1	0	gi|4505641	proliferating cell nuclear antigen	0.8828	0.1762
360	0.98	0.99	55	0	gi|7661914	26S proteasome non-ATPase regulatory subunit 6	0.9316	0.5063
361	0.97	0.97	27.4	0	gi|19923142	importin subunit beta-1	0.9193	0.1479
362	0.95	0.96	28.6	0	gi|24797086	importin-5	0.9759	0.7872
363	0.95	0.95	38.3	0	gi|291045452	protein shisa-6 homolog isoform 3 precursor	0.9717	0.6208
364	0.94	0.94	87.4	0	gi|6912238	peroxiredoxin-5, mitochondrial isoform a precursor	1.0578	0.3469
365	0.94	0.94	83.8	0	gi|358356404	60S ribosomal protein L15 isoform 1	0.9576	0.1823
366	0.93	9.08	82.6	15	gi|4885375	histone H1.2	0.7435	0.0001
367	0.93	0.93	39.8	0	gi|212549553	interleukin enhancer-binding factor 3 isoform d	1.053	0.2007
368	0.92	0.92	24.6	0	gi|48255891	glucosidase 2 subunit beta isoform 2 precursor	1.1153	0.0811
369	0.91	1.02	55.1	0	gi|4506609	60S ribosomal protein L19	0.807	0.0318
370	0.91	0.91	35.8	0	gi|5031703	ras GTPase-activating protein-binding protein 1	1.075	0.5669
371	0.91	0.91	38.4	0	gi|4758756	nucleosome assembly protein 1-like 1	0.8408	0.011
372	0.89	0.9	32.5	0	gi|22538461	nuclear receptor corepressor 1 isoform 1	1.0136	0.871
373	0.89	0.89	78.2	0	gi|46275820	tetratricopeptide repeat protein 9B	0.878	0.3268
374	0.89	0.89	24.1	0	gi|71773010	AP-1 complex subunit gamma-1 isoform a	1.5064	0.0025
375	0.89	0.89	70.1	0	gi|22208971	high mobility group protein HMG-I/HMG-Y isoform a	0.8787	0.0668
376	0.87	0.87	35.8	0	gi|11559929	coatomer subunit gamma-1	1.0852	0.023
377	0.87	0.87	46.3	0	gi|5031851	stathmin isoform a	0.9204	0.0488
378	0.87	0.87	57.7	0	gi|4506761	protein S100-A10	1.0878	0.0246
379	0.86	0.86	39.9	0	gi|83700233	eukaryotic translation initiation factor 3 subunit C	0.8791	0.8066
380	0.85	0.85	64.3	0	gi|47132622	S-methyl-5'-thioadenosine phosphorylase	0.9231	0.6306
381	0.84	0.85	72.7	0	gi|21361282	serine/arginine-rich splicing factor 4	1.0113	0.6707
382	0.84	0.85	43.2	0	gi|24638454	sarcoplasmic/endoplasmic reticulum calcium ATPase 2 isoform b	0.9696	0.6192
383	0.84	0.84	35.8	0	gi|4503165	cullin-3 isoform 1	0.9249	0.7241
384	0.84	0.84	41.4	0	gi|7705827	GTP-binding protein SAR1b	0.995	0.9716
385	0.83	0.83	58.6	0	gi|20149496	EF-hand domain-containing protein D1 isoform 1	0.9557	0.5321
386	0.83	0.83	95.1	0	gi|24308273	costars family protein ABRACL	1.1267	0.0906
387	0.82	1.09	50.7	0	gi|194688135	high mobility group protein B2	1.0346	0.6273
388	0.82	0.83	47.6	0	gi|4506003	serine/threonine-protein phosphatase PP1-alpha catalytic subunit isoform 1	0.9551	0.329
389	0.82	0.82	50	0	gi|4502419	flavin reductase (NADPH)	1.2783	0.3086
390	0.82	0.82	37.5	0	gi|157502193	26S proteasome non-ATPase regulatory subunit 13 isoform 1	1.0712	0.3372
391	0.81	1	33.2	0	gi|388998877	titin isoform IC	1.0837	0.0006
392	0.81	0.81	32.3	0	gi|24308382	leukocyte receptor cluster member 8	1.1052	0.1983
393	0.81	0.81	43.9	0	gi|14670268	negative elongation factor E	1.1438	0.4168
394	0.8	0.81	45.3	0	gi|4758112	spliceosome RNA helicase DDX39B	0.9132	0.0642
395	0.8	0.81	30.8	0	gi|4507525	translocation protein SEC62	0.9948	0.9762
396	0.8	0.8	40.1	0	gi|212276096	leucine-rich repeat flightless-interacting protein 1 isoform 3	0.8133	0.0842
397	0.8	0.8	38.1	0	gi|61676106	cytoplasmic tRNA 2-thiolation protein 2 isoform 1	1.0409
398	0.8	0.8	22	0	gi|45827806	atlastin-3	1.0659	0.3137
399	0.8	0.8	57.7	0	gi|4557831	pterin-4-alpha-carbinolamine dehydratase precursor	1.0743	0.1315
400	0.79	0.8	39.8	0	gi|100913206	ATP-dependent RNA helicase A	0.9484	0.6291
401	0.79	0.8	39.2	0	gi|82880645	ubiquitin carboxyl-terminal hydrolase 14 isoform b	1.2114	0.1028
402	0.79	0.79	26.4	0	gi|21361647	putative adenosylhomocysteinase 2 isoform a	1.0868	0.4626
403	0.78	0.79	66.6	0	gi|4507869	vasodilator-stimulated phosphoprotein	0.8953	0.0468
404	0.78	0.79	39.4	0	gi|21359867	cytochrome c1, heme protein, mitochondrial	1.032	0.1685
405	0.77	7.45	72.8	8.7	gi|156071462	ADP/ATP translocase 3	0.9279	0.6113
406	0.77	0.78	50.8	0	gi|24308207	leucine-rich repeat-containing protein 47	1.0733	0.1586
407	0.77	0.77	54	0	gi|48255933	non-histone chromosomal protein HMG-14	0.9575	0.429
408	0.77	0.77	57.2	0	gi|5803149	transmembrane emp24 domain-containing protein 2 precursor	1.3317	0.3157
409	0.75	0.8	34.4	0	gi|15149476	arginine--tRNA ligase, cytoplasmic	0.773	0.0054
410	0.75	0.79	60.9	0	gi|71361682	nuclear mitotic apparatus protein 1	1.0194	0.7787
411	0.75	0.76	26.1	0	gi|55770862	thyroglobulin precursor	1.0513	0.6125
412	0.75	0.75	43.5	0	gi|7019485	programmed cell death protein 6 isoform 1	0.9741	0.7257
413	0.74	0.81	55.8	0	gi|5802966	destrin isoform a	1.1423	0.2321
414	0.74	0.74	58.3	0	gi|41393614	ras-related protein Rab-5C isoform a	1.078	0.5684
415	0.73	0.77	37.8	0	gi|30039710	pancreas transcription factor 1 subunit alpha	0.9706	0.7956
416	0.73	0.73	50.7	0	gi|394953908	26S proteasome non-ATPase regulatory subunit 11	1.0412	0.6764
417	0.73	0.73	46.7	0	gi|19424120	dolichol-phosphate mannosyltransferase subunit 3 isoform 1	1.1456	0.2326
418	0.72	0.73	40.5	0	gi|4826686	ATP-dependent RNA helicase DDX1	0.8847	0.0594
419	0.72	0.72	55.1	0	gi|73486658	aspartate aminotransferase, mitochondrial precursor	1.0156	0.8075
420	0.72	0.72	48.1	0	gi|55743130	60S ribosomal protein L32	0.8378	0.0892
421	0.71	0.71	49.4	0	gi|188497750	hexokinase-1 isoform HKI-td	0.9608	0.576
422	0.71	0.71	35.3	0	gi|83281438	eukaryotic translation initiation factor 3 subunit J	1.23	0.1684
423	0.71	0.71	38.2	0	gi|4758018	calponin-2 isoform a	1.0666	0.4019
424	0.7	0.74	32.2	0	gi|296011086	bromodomain and WD repeat-containing protein 3	1.0419	0.3562
425	0.7	0.7	28.3	0	gi|166795299	solute carrier family 2, facilitated glucose transporter member 1	0.9627	0.2817
426	0.69	0.69	37.8	0	gi|42794756	long-chain-fatty-acid--CoA ligase 5 isoform a	1.0135
427	0.69	0.69	34	0	gi|12232423	inositol-pentakisphosphate 2-kinase	1.4038
428	0.68	0.69	34	0	gi|4504897	importin subunit alpha-2	0.9671	0.7324
429	0.67	0.69	52	0	gi|228008291	heterogeneous nuclear ribonucleoprotein Q isoform 1	0.9928	0.9269
430	0.67	0.67	32.1	0	gi|195963398	suppressor of G2 allele of SKP1 homolog isoform SGT1B	1.0732	0.4831
431	0.67	0.67	32.3	0	gi|7705793	beta-lactamase-like protein 2	0.8515	0.089
432	0.67	0.67	30.1	0	gi|23110944	proteasome subunit alpha type-6	1.0966	0.3476
433	0.66	0.67	36.5	0	gi|4826952	26S proteasome non-ATPase regulatory subunit 5 isoform 1	0.8816	0.4199
434	0.66	0.66	38.9	0	gi|223972612	protein cramped-like	0.9625
435	0.66	0.66	29	0	gi|311893365	calpain-1 catalytic subunit	1.1215	0.0099
436	0.66	0.66	50.1	0	gi|4557231	medium-chain specific acyl-CoA dehydrogenase, mitochondrial isoform a precursor	1.5069
437	0.66	0.66	71.2	0	gi|4506707	40S ribosomal protein S25	0.8885	0.1999
438	0.65	0.65	54.4	0	gi|29789090	protein RCC2	1.1714	0.0304
439	0.65	0.65	40.9	0	gi|166362732	ETS domain-containing protein Elk-1 isoform a
440	0.64	0.64	44.5	0	gi|70995211	delta(3,5)-Delta(2,4)-dienoyl-CoA isomerase, mitochondrial precursor	1.2262	0.4532
441	0.63	0.74	53.7	0	gi|6005860	60S ribosomal protein L35	1.138	0.3392
442	0.61	8.11	70.6	6.5	gi|4557701	keratin, type I cytoskeletal 17	1.2634
443	0.61	0.61	57.4	0	gi|5802974	thioredoxin-dependent peroxide reductase, mitochondrial isoform a precursor	1.1192	0.031
444	0.6	2.6	42.9	5.8	gi|89903012	cell division control protein 42 homolog isoform 1	0.9414	0.4259
445	0.6	0.61	43.7	0	gi|23308577	D-3-phosphoglycerate dehydrogenase	1.1203	0.0455
446	0.6	0.61	46.9	0	gi|42734438	protein FAM49B	1.0832	0.0468
447	0.6	0.6	52.7	0	gi|4557237	acetyl-CoA acetyltransferase, mitochondrial precursor	0.897	0.4748
448	0.6	0.6	38.1	0	gi|4506127	ribose-phosphate pyrophosphokinase 1 isoform 1	0.8884	0.1652
449	0.6	0.6	47.4	0	gi|7706497	UMP-CMP kinase isoform a	1.0031	0.9776
450	0.59	0.7	76.7	0	gi|331028739	chromatin target of PRMT1 protein isoform 2	1.0467	0.158
451	0.59	0.63	29.7	0	gi|24497519	mannosyl-oligosaccharide 1,2-alpha-mannosidase IA	0.9941
452	0.59	0.6	61.5	0	gi|397139611	PREDICTED: LOW QUALITY PROTEIN: nuclear pore complex interacting protein-like	0.852
453	0.58	2.27	47	0.4	gi|256222411	filamin-B isoform 1	0.8234	0
454	0.58	0.68	28.3	0	gi|34577049	bullous pemphigoid antigen 1 isoform 1eA precursor	1.0429	0.502
455	0.58	0.59	45.9	0	gi|41393561	cytosol aminopeptidase	0.9265	0.4105
456	0.58	0.58	69.1	0	gi|4505773	prohibitin	1.1402	0.2239
457	0.57	0.58	29.6	0	gi|223029510	echinoderm microtubule-associated protein-like 4 isoform b	0.7888	0.2019
458	0.57	0.57	41.5	0	gi|156105687	mitochondrial intermediate peptidase	0.8563	0.2661
459	0.57	0.57	39.7	0	gi|38569423	ATP-citrate synthase isoform 2	0.9119	0.038
460	0.57	0.57	66	0	gi|224593260	postacrosomal sheath WW domain-binding protein
461	0.57	0.57	34.8	0	gi|46593007	cytochrome b-c1 complex subunit 1, mitochondrial precursor	1.0025	0.9765
462	0.57	0.57	44.6	0	gi|4506619	60S ribosomal protein L24	0.6998	0.003
463	0.56	0.56	59.6	0	gi|17402900	far upstream element-binding protein 1	1.053	0.1778
464	0.56	0.56	48.7	0	gi|296080746	src substrate cortactin isoform c	0.966	0.756
465	0.55	0.55	54.9	0	gi|13775236	transcriptional repressor scratch 1	1.1795	0.0591
466	0.54	0.62	44.9	0	gi|42794771	thioredoxin domain-containing protein 5 isoform 1 precursor	1.1081	0.0874
467	0.54	0.55	28.7	0	gi|28558993	intraflagellar transport protein 88 homolog isoform 1	0.5891
468	0.53	0.62	28	0	gi|13654237	DNA-dependent protein kinase catalytic subunit isoform 1	0.9512	0.3074
469	0.53	0.54	19.3	0	gi|41393608	reticulon-3 isoform b	1.1141	0.1089
470	0.53	0.53	71	0	gi|117190254	heterogeneous nuclear ribonucleoproteins C1/C2 isoform b	1.0141	0.79
471	0.52	0.53	50.1	0	gi|4503519	eukaryotic translation initiation factor 3 subunit F	0.8884	0.5977
472	0.52	0.52	57	0	gi|50659074	ATP synthase lipid-binding protein, mitochondrial isoform A precursor	1.1001	0.2141
473	0.51	0.52	25.9	0	gi|219281831	F-box only protein 15 isoform 2	1.0007	0.9923
474	0.51	0.51	26.1	0	gi|5031993	thymus-specific serine protease
475	0.5	1.33	55.6	0	gi|390635651	ras-related protein Rab-44	0.9639	0.7792
476	0.5	0.58	47.9	0	gi|7662046	histone-lysine N-methyltransferase MLL4	1.1739	0.0037
477	0.5	0.51	44.3	0	gi|24430151	26S protease regulatory subunit 4	0.9598	0.6702
478	0.5	0.51	36.7	0	gi|4502171	adenine phosphoribosyltransferase isoform a	0.9889
479	0.49	0.5	72	0	gi|110349772	collagen alpha-1(I) chain preproprotein	1.1439	0.1569
480	0.49	0.49	39.2	0	gi|194394237	villin-1	0.9678	0.5479
481	0.49	0.49	47.4	0	gi|4506221	26S proteasome non-ATPase regulatory subunit 12 isoform 1	0.9581	0.6881
482	0.48	1.31	33.2	0	gi|106507164	ras-related protein Rab-12	1.0499	0.1887
483	0.48	0.51	55.8	0	gi|4506217	26S proteasome non-ATPase regulatory subunit 10 isoform 1	0.9707
484	0.48	0.5	22.3	0	gi|40807491	long-chain-fatty-acid--CoA ligase 1	1.0022	0.9839
485	0.48	0.48	49.6	0	gi|217330646	activated RNA polymerase II transcriptional coactivator p15	1.1555	0.0158
486	0.47	0.47	24.3	0	gi|355477269	PAS domain-containing serine/threonine-protein kinase isoform 4	1.0691	0.2745
487	0.47	0.47	32.7	0	gi|157384973	tenascin-R precursor	1.1346
488	0.47	0.47	33.2	0	gi|9257257	WD repeat-containing protein 1 isoform 1	0.8581	0.2066
489	0.47	0.47	32.3	0	gi|5031599	actin-related protein 2/3 complex subunit 2	0.866	0.2188
